# Supplementary material for: Modular Biological Function Is Most Effectively Captured by Combining Molecular Interaction Data Types
Source: PLoS One. 2013 May 3;8(5):e62670. doi: 10.1371/journal.pone.0062670 (PMC3643936; doi:10.1371/journal.pone.0062670)
Supplement: File S1 — The PPI interaction network listed as pairwise interactions between nodes. The first line of the file reports the number of edges in the network. This file also contains a lookup between node identifiers and the yeast systematic name reported in the SGD. (ZIP) [file pone.0062670.s004.zip]

Archive with 2 entries (2 files):
- ppi_network.txt
- proteins.txt
