# Supplementary material for: Modular Biological Function Is Most Effectively Captured by Combining Molecular Interaction Data Types
Source: PLoS One. 2013 May 3;8(5):e62670. doi: 10.1371/journal.pone.0062670 (PMC3643936; doi:10.1371/journal.pone.0062670)
Supplement: File S1 — The PPI interaction network listed as pairwise interactions between nodes. The first line of the file reports the number of edges in the network. This file also contains a lookup between node identifiers and the yeast systematic name reported in the SGD. (ZIP) [file pone.0062670.s004.zip › ppi_network.txt]

#12182
5863	5879
5863	5881
5863	2169
5863	3764
5863	4138
5870	3150
5870	5472
5871	190
5871	1652
5871	3150
5871	5472
5874	2811
5875	3927
5875	5552
5876	190
5876	1652
5876	5472
5879	127
5879	143
5879	240
5879	1652
5879	3764
5881	1652
1	324
1	1242
1	2108
1	5129
1	5405
2	1369
2	3703
2	3941
2	4375
2	5110
2	5441
3	319
3	3270
3	3807
3	5444
3	5742
4	70
4	77
4	119
4	153
4	154
4	162
4	222
4	303
4	317
4	357
4	368
4	414
4	430
4	450
4	534
4	569
4	677
4	710
4	789
4	790
4	871
4	948
4	972
4	1026
4	1050
4	1056
4	1100
4	1182
4	1209
4	1212
4	1221
4	1222
4	1240
4	1271
4	1276
4	1327
4	1336
4	1369
4	1376
4	1383
4	1405
4	1438
4	1481
4	1601
4	1629
4	1664
4	1699
4	1700
4	1736
4	1769
4	1779
4	1790
4	1859
4	1878
4	2006
4	2007
4	2128
4	2146
4	2151
4	2254
4	2291
4	2294
4	2317
4	2462
4	2479
4	2515
4	2528
4	2566
4	2652
4	2659
4	2667
4	2678
4	2697
4	2710
4	2792
4	2908
4	2932
4	3065
4	3095
4	3103
4	3125
4	3141
4	3169
4	3202
4	3204
4	3263
4	3408
4	3512
4	3524
4	3744
4	3750
4	3752
4	3762
4	3770
4	3872
4	3929
4	3943
4	3964
4	3970
4	4036
4	4073
4	4099
4	4154
4	4208
4	4218
4	4240
4	4250
4	4269
4	4305
4	4403
4	4405
4	4473
4	4476
4	4530
4	4545
4	4600
4	4676
4	4789
4	4819
4	4868
4	4885
4	4897
4	4958
4	5053
4	5065
4	5074
4	5084
4	5108
4	5129
4	5136
4	5142
4	5150
4	5151
4	5153
4	5156
4	5172
4	5241
4	5399
4	5400
4	5402
4	5410
4	5421
4	5425
4	5497
4	5499
4	5501
4	5503
4	5529
4	5557
4	5559
4	5629
4	5787
4	5792
4	5798
4	5824
5	69
5	976
5	2001
5	3890
5	4022
7	2399
8	2486
8	3507
8	4871
9	430
9	1075
9	1218
9	1360
9	2905
9	3645
9	4050
9	4573
9	4874
9	5625
11	299
11	725
11	1090
11	2704
11	3365
11	4407
11	4563
11	4779
11	4866
11	5531
11	5573
12	1630
13	1383
14	22
14	784
14	833
14	1991
14	2214
14	2332
14	2559
14	2772
14	4119
14	4418
14	4590
14	5041
14	5543
15	988
15	1920
15	4908
15	5821
18	166
18	3443
19	645
19	812
19	1134
19	1321
19	1564
19	2148
19	2190
19	2662
19	4741
19	4837
19	5736
21	744
22	358
22	2559
22	4565
22	5778
24	646
24	1371
24	1435
24	2973
24	3389
24	3991
24	4083
24	4771
25	1267
25	4042
25	4104
25	4951
25	5420
26	881
27	311
27	330
27	1731
27	1915
27	2422
27	3315
27	5062
28	147
28	1641
28	2070
28	2860
28	3537
28	4325
28	4834
28	5622
29	524
30	853
30	1245
30	1299
30	1671
30	1927
30	1935
30	2329
30	2566
30	3016
30	3353
30	3535
30	3675
30	3894
30	3970
30	4058
30	4356
30	4433
30	5542
30	5603
30	5759
31	114
31	366
31	457
31	2089
31	2463
31	2805
31	3699
31	4677
31	4734
32	1607
32	4866
33	410
33	1201
33	1507
33	1903
33	2763
33	2800
33	3141
33	3238
33	4258
33	4931
33	5416
33	5623
33	5714
34	287
34	673
34	731
34	1310
34	1370
34	1526
34	1791
34	1887
34	1937
34	3006
34	3152
34	3174
34	3542
34	3739
34	4404
34	4454
34	4639
34	5086
34	5366
34	5710
35	1036
35	2220
35	5112
38	1383
38	2984
38	4758
40	358
40	4656
41	177
41	399
41	991
41	1264
41	1611
41	1615
41	2206
41	2977
41	3791
41	4750
41	5228
42	4078
42	4139
43	170
43	320
43	1080
43	1112
43	1182
43	1630
43	2210
43	2857
43	3121
43	3209
43	3248
43	3402
43	3673
43	3834
43	4182
43	4203
43	4678
43	4768
43	5195
43	5406
43	5765
47	47
47	2012
47	2275
47	2573
47	3607
47	3773
47	4143
47	4589
47	4647
47	5376
49	4560
50	50
50	5368
51	5170
52	3611
52	4648
53	2189
54	1510
56	1281
57	1579
59	1274
59	3825
69	2001
69	2335
69	3588
69	4022
70	871
70	1041
70	1607
70	1664
70	3885
70	3896
70	4190
70	4648
70	5561
71	373
71	458
71	957
71	1345
71	2521
71	3143
71	3209
71	3577
71	5530
72	96
72	97
72	119
72	335
72	573
72	621
72	984
72	1373
72	1594
72	1706
72	2007
72	2565
72	2792
72	2992
72	3663
72	3896
72	4042
72	4080
72	4498
72	4763
72	4951
72	5314
73	4201
74	4328
74	4665
76	1080
76	1630
76	1653
76	3656
76	4213
76	4782
77	5629
78	2763
79	79
79	1787
79	2148
79	4075
82	82
82	83
82	2335
82	3537
83	83
86	86
86	1866
89	89
89	1617
89	2595
96	97
96	213
96	293
96	444
96	871
96	963
96	1109
96	1520
96	2038
96	3443
96	4080
96	4214
96	4659
96	4874
96	4916
97	144
97	149
97	213
97	214
97	293
97	444
97	615
97	662
97	963
97	1058
97	1108
97	1109
97	1184
97	2007
97	2038
97	2321
97	2326
97	2501
97	2745
97	2905
97	3238
97	3323
97	3443
97	3595
97	3831
97	3977
97	4214
97	4497
97	4498
97	4555
97	4659
97	4743
97	4866
97	4874
97	5223
97	5233
97	5256
97	5475
97	5689
98	135
98	446
98	450
98	555
98	615
98	798
98	857
98	948
98	1162
98	1326
98	1580
98	2146
98	2276
98	2596
98	2932
98	3036
98	4575
98	4736
98	4872
98	5101
98	5319
98	5440
98	5795
98	5801
102	1364
103	103
103	531
103	592
103	640
103	796
103	1056
103	1274
103	1622
103	1630
103	1783
103	2320
103	2413
103	2516
103	2714
103	2796
103	3015
103	3401
103	3537
103	3625
103	4487
103	4551
103	4560
103	4572
103	4691
103	4696
103	5197
103	5832
104	104
104	414
104	2122
104	2938
104	3169
104	5065
107	3421
110	1646
110	2850
110	3310
110	4052
112	112
112	285
112	806
112	991
112	1274
112	1355
112	1572
112	1980
112	2400
112	2487
112	2977
112	3864
112	3910
112	4520
112	5445
113	113
113	1312
113	2854
113	2878
113	2974
113	5445
114	457
114	2463
114	4734
115	292
117	2035
117	2587
117	3298
117	5363
119	119
119	326
119	403
119	556
119	675
119	941
119	988
119	1444
119	2002
119	2769
119	3010
119	3077
119	3663
119	3831
119	4715
119	5689
121	761
121	3695
121	4414
122	257
122	632
122	808
122	1262
122	1349
122	1519
122	1609
122	1644
122	1671
122	1976
122	2130
122	2131
122	2147
122	2212
122	2566
122	2945
122	3056
122	3353
122	3832
122	3982
122	4412
122	4611
122	5009
122	5318
122	5838
127	143
127	1437
127	1988
127	4519
127	4802
127	5088
127	5851
129	287
129	912
129	1864
129	1929
129	2081
129	2536
129	3365
129	3705
129	3739
129	3883
129	4127
129	4455
129	4474
129	4577
129	4863
129	4999
129	5627
130	130
130	5833
131	4931
132	291
132	710
132	971
132	2798
132	3234
132	4569
132	4743
132	4837
132	4955
132	5233
134	3040
134	3089
134	4924
135	513
135	607
135	1046
135	1120
135	1177
135	1207
135	1339
135	2276
135	2889
135	3167
135	3406
135	3479
135	3752
135	3984
135	4035
135	4166
135	4474
135	4736
135	5167
135	5758
136	198
136	1274
136	1280
136	1763
136	1863
136	2601
136	3132
136	3454
136	3744
136	4154
136	4166
136	5168
136	5272
139	797
139	1500
139	1812
139	1829
139	2191
139	2307
139	2601
139	2833
139	4101
139	4459
139	4901
139	5174
139	5367
139	5761
143	1988
143	2169
143	2965
143	4802
143	5851
144	760
144	963
144	1109
144	1174
144	1406
144	2122
144	4020
144	4659
145	592
145	810
145	1230
145	2296
145	3537
145	4696
146	536
147	282
147	1344
147	2012
147	3376
147	3588
147	3638
147	3653
147	3826
147	4340
147	4881
147	5125
148	5545
149	2007
149	2321
149	5087
149	5522
149	5701
152	301
152	959
152	2262
152	4703
153	1449
153	4421
154	774
154	835
154	1736
154	3390
154	4618
155	3320
157	5115
158	228
158	2633
161	1130
162	4948
163	4923
166	1271
166	2256
166	2722
166	3371
166	3929
166	5479
167	281
167	446
167	555
167	798
167	1326
167	1927
167	2146
167	2380
167	2596
167	4372
167	4663
167	4759
167	5101
167	5319
167	5366
167	5410
167	5801
168	1165
168	1519
168	2130
168	2566
168	3353
169	871
169	1601
169	1937
169	4665
169	5261
170	748
171	2572
171	2630
171	2765
171	3653
171	4679
171	4792
171	4943
172	738
172	764
172	2184
172	4292
174	814
176	176
176	669
176	1005
176	1142
176	1798
176	1820
176	1924
176	2037
176	2567
176	2816
176	3213
176	3662
176	3682
176	4634
176	5260
176	5499
177	399
177	974
177	1621
177	1656
177	2350
177	3087
177	4119
177	4545
179	818
179	1241
179	1601
179	1607
179	3292
179	4960
179	5222
179	5598
180	1252
180	2155
182	450
182	2348
182	2712
182	5411
186	390
186	452
186	665
186	1189
186	1512
186	1842
186	1934
186	1956
186	2160
186	2441
186	2459
186	3632
186	4017
186	4253
186	4689
186	4795
186	4912
186	4995
186	5190
186	5439
186	5734
186	5829
188	1790
188	3646
188	3829
190	2998
190	3150
194	1622
195	3997
195	5063
196	315
196	4929
196	4970
197	1991
198	1416
198	1840
198	2308
198	4119
198	4289
198	5826
207	3056
209	1622
210	210
213	214
213	237
213	287
213	293
213	444
213	694
213	710
213	1058
213	1075
213	1108
213	1109
213	1111
213	1181
213	1184
213	1467
213	1607
213	1765
213	1837
213	1907
213	1991
213	2007
213	2228
213	2306
213	2745
213	2905
213	2938
213	3160
213	3167
213	3238
213	3522
213	3666
213	3744
213	3888
213	3905
213	3944
213	3987
213	3993
213	4080
213	4214
213	4268
213	4317
213	4453
213	4497
213	4498
213	4596
213	4662
213	4699
213	4874
213	4916
213	5087
213	5256
213	5314
213	5399
213	5475
213	5681
213	5688
214	293
214	444
214	694
214	988
214	1109
214	1111
214	1319
214	1467
214	1544
214	1607
214	1677
214	1872
214	2306
214	2321
214	2494
214	2521
214	2745
214	2905
214	2938
214	2988
214	3148
214	3194
214	3209
214	3408
214	3428
214	3443
214	3503
214	3522
214	3944
214	3987
214	4453
214	4497
214	4498
214	4563
214	4662
214	4699
214	4874
214	5087
214	5530
214	5545
214	5573
214	5599
214	5688
214	5719
215	311
215	847
215	3918
215	3971
215	5461
222	673
222	950
222	1077
222	1108
222	1109
222	1607
222	1902
222	1929
222	1997
222	2066
222	2174
222	2376
222	3107
222	3257
222	3849
222	4154
222	4190
222	4984
222	5752
225	4060
228	2922
230	1997
230	3270
230	4555
231	871
234	3802
235	341
235	555
235	1580
235	1791
235	2932
235	4596
235	4981
237	237
237	1312
237	1929
237	2222
237	2380
237	2683
237	4497
237	4984
238	3537
239	359
239	856
241	5764
242	3150
244	375
244	704
244	801
244	2473
244	2743
244	3282
244	3324
244	4391
244	5326
245	1579
248	1630
251	446
251	555
251	798
252	1184
252	2032
252	2325
252	3401
252	3905
252	4232
252	4868
252	5475
252	5499
252	5769
253	1630
254	918
257	350
257	1165
257	1262
257	1349
257	1519
257	1609
257	1644
257	1671
257	2130
257	2147
257	2566
257	3353
257	3535
257	3702
257	3982
257	3990
257	4611
257	5176
257	5318
257	5744
257	5838
257	5842
258	1766
259	1852
262	262
262	2013
262	3537
262	4024
263	358
263	941
263	988
263	2082
263	2159
263	2520
263	3010
263	3077
263	3505
263	3675
263	4076
263	4714
263	5399
263	5530
263	5823
264	4403
264	5574
267	853
267	1671
267	2566
267	3535
267	3675
267	4356
267	5542
267	5759
268	1352
270	856
271	3107
272	1862
275	275
275	327
275	881
275	3524
275	4075
275	4530
275	4648
275	4902
276	1594
279	2221
279	3407
279	4131
281	952
281	980
281	1310
281	1515
281	3042
281	3755
281	4286
281	4454
281	4696
281	4697
281	5066
281	5117
281	5366
281	5474
281	5627
281	5710
282	1943
282	3605
283	314
283	397
283	452
283	510
283	1030
283	1049
283	1060
283	1278
283	1325
283	1422
283	1646
283	1863
283	1880
283	1920
283	2049
283	2306
283	2501
283	3617
283	4017
283	4366
283	4380
283	5008
283	5443
283	5643
284	947
284	1500
284	1564
284	3200
284	3225
284	3537
285	1383
285	2102
285	2487
285	5445
287	1791
287	1909
287	2336
287	2407
287	3319
287	3636
287	3888
290	2196
290	3315
290	3537
291	292
291	1672
291	3099
291	4220
291	4743
291	4955
291	5162
291	5233
292	292
292	621
292	715
292	811
292	984
292	1293
292	1301
292	1383
292	1872
292	2430
292	2915
292	3074
292	3099
292	3301
292	3537
292	3594
292	4951
293	637
293	742
293	1108
293	1109
293	1192
293	1842
293	2066
293	2555
293	2963
293	4497
293	4498
293	5637
293	5722
295	295
295	861
295	2401
295	2879
298	1426
298	5009
299	725
299	1090
299	2704
299	3365
299	4407
299	4563
299	4779
299	4866
299	5531
299	5573
299	5693
301	328
301	2400
301	3798
301	3907
301	5513
302	1272
304	304
304	1048
304	1496
304	2031
304	2683
304	2690
304	2909
304	3732
304	3969
304	4106
304	5702
304	5721
305	595
305	1038
305	1995
305	2731
305	3170
305	3428
305	3896
305	4418
305	4930
307	731
307	2025
307	2716
307	4203
307	4276
308	481
308	1178
308	1550
308	1869
308	2119
308	2497
308	3045
308	4289
308	5812
309	410
309	1136
309	1201
309	1303
309	1884
309	2237
309	2515
309	3163
309	5416
309	5714
310	570
310	1274
310	2148
310	2192
310	2413
311	330
311	1038
311	1237
311	1697
311	1774
311	1915
311	2039
311	2842
311	3133
311	3232
311	3314
311	3538
311	3978
311	4067
311	4250
311	4821
311	4879
311	5333
311	5417
311	5631
312	312
314	1030
314	1041
314	1060
314	1325
314	1880
314	1920
314	2306
314	2501
314	3617
314	4366
314	4934
314	5268
314	5443
315	637
315	933
315	1842
315	1851
315	1884
315	1966
315	1995
315	2988
315	3228
315	3740
315	5156
315	5573
316	591
316	984
316	3083
316	3401
316	4332
316	4344
316	4460
316	4958
316	5442
316	5546
317	1958
318	5738
319	1383
319	2148
319	3270
319	3807
320	737
320	1118
320	1123
320	1312
320	1519
320	1710
320	2073
320	2130
320	2489
320	2683
320	3202
320	3702
320	3832
320	3852
320	4055
320	4266
320	5570
323	1177
323	2276
323	4035
323	4736
324	1242
324	2108
324	3257
324	5129
324	5405
325	959
325	1072
325	1130
326	326
326	465
326	915
326	962
326	3167
326	3454
326	4109
326	4405
326	4543
326	5705
327	831
327	1212
327	1462
327	2079
327	2439
327	3066
327	3269
327	3991
327	5280
327	5338
327	5706
328	3798
328	5513
330	1915
330	3315
330	3365
330	5629
331	1931
333	2350
333	3004
333	3290
334	358
334	451
334	803
334	2163
334	3485
334	3639
334	4342
334	5645
334	5778
334	5779
335	342
335	749
335	864
335	984
335	1373
335	2992
335	4763
335	5545
335	5681
336	336
336	4075
336	4190
336	4648
336	5033
337	2148
341	948
341	1370
341	1887
341	1919
341	2453
341	3204
341	3542
341	4084
341	4192
341	4372
341	4435
341	4471
341	4527
341	4904
341	5086
341	5282
341	5440
341	5486
341	5524
341	5589
341	5639
342	710
342	851
342	980
342	1056
342	2748
342	3918
342	3931
342	3974
342	5476
344	450
344	926
344	931
344	1221
344	1543
344	2140
344	2348
344	3337
344	4601
344	5411
350	686
350	695
350	746
350	1349
350	1519
350	1671
350	2131
350	2147
350	2799
350	3016
350	3353
350	4058
350	4384
350	4433
350	5318
350	5603
350	5838
352	763
352	790
352	800
352	1039
352	1288
352	1715
352	1859
352	1883
352	2066
352	2122
352	2243
352	2256
352	2648
352	2841
352	2963
352	2970
352	3094
352	3328
352	3408
352	3762
352	4020
352	4578
352	4701
352	4789
352	4867
352	5135
352	5168
352	5223
352	5226
352	5239
352	5345
352	5346
352	5522
352	5681
352	5769
352	5847
352	5850
353	1579
353	2244
353	3065
353	4328
353	5629
354	354
354	1505
354	1787
354	2170
354	2600
354	3117
354	3434
354	5599
356	2336
356	2465
356	4075
358	754
358	803
358	864
358	1000
358	1018
358	1031
358	1050
358	1237
358	1381
358	1444
358	1500
358	1511
358	1532
358	1608
358	1721
358	1789
358	1808
358	1820
358	1886
358	1980
358	2163
358	2520
358	2675
358	2977
358	3004
358	3010
358	3237
358	3297
358	3329
358	3365
358	3639
358	3746
358	3750
358	3771
358	3971
358	4143
358	4179
358	4342
358	4535
358	4760
358	5089
358	5105
358	5323
358	5375
358	5586
358	5645
358	5657
358	5659
358	5778
358	5779
358	5799
358	5836
363	869
363	3863
363	4749
366	457
366	2089
366	2463
366	3699
366	4677
366	4734
367	2551
367	3876
368	871
368	1055
368	2874
368	3323
368	4317
368	4665
368	4875
368	5499
369	402
369	774
369	835
369	1736
369	2109
369	3390
369	4023
370	3848
370	5265
370	5487
371	3381
372	1500
372	1593
372	1829
372	2191
372	2307
372	3383
372	3583
372	3761
372	4101
372	4459
372	4901
372	5174
372	5367
372	5535
372	5761
373	458
373	1345
373	2521
373	3209
373	3577
373	5530
374	374
374	3896
374	4075
374	4648
374	5465
376	376
376	1346
376	3537
376	5227
379	3671
385	4817
386	1299
386	3081
386	3535
386	3675
386	5759
387	446
387	615
387	712
387	2137
387	2271
387	2596
387	3036
387	4596
387	5319
387	5474
390	452
390	665
390	1189
390	1512
390	1842
390	1934
390	1956
390	2050
390	2160
390	2441
390	2459
390	3228
390	3632
390	3850
390	4253
390	4689
390	4795
390	4912
390	4995
390	5190
390	5734
390	5829
391	5808
392	4112
392	4643
392	5688
393	1046
397	510
397	603
397	1030
397	1049
397	1060
397	1278
397	1325
397	1422
397	1646
397	1880
397	1920
397	2306
397	2325
397	2441
397	2501
397	3617
397	4025
397	4107
397	4124
397	4148
397	4366
397	4370
397	4380
397	4672
397	5008
397	5409
397	5443
397	5475
397	5522
397	5643
399	991
399	1048
399	1611
399	1731
399	1924
399	2031
399	2350
399	2977
399	3732
399	3791
399	4750
399	5197
399	5721
402	402
402	774
402	2109
402	3768
402	4023
402	4039
402	4875
403	638
403	1364
403	1444
403	1818
403	2769
403	3010
403	3663
403	3831
403	5689
406	1053
406	2507
406	2581
407	1733
408	420
410	1136
410	1201
410	1269
410	1280
410	2237
410	3163
410	3869
410	5416
410	5623
410	5714
411	814
414	2938
414	3169
414	5065
415	4017
416	2572
416	3540
416	3969
416	4299
416	4792
416	5540
420	957
420	1311
420	1678
420	1711
420	2249
420	4453
420	4538
420	5542
423	1383
424	1999
424	3864
426	3690
427	1105
427	4078
430	1075
430	1218
430	1360
430	1731
430	2063
430	2905
430	3645
430	3930
430	3944
430	4050
430	4573
430	4874
430	5625
432	904
432	3434
433	685
433	2684
433	3096
433	3203
433	3314
433	3917
433	4250
433	4821
433	5197
435	790
435	4020
438	1274
438	2413
438	5526
439	729
444	612
444	1075
444	1108
444	1184
444	1663
444	1773
444	1799
444	1939
444	3401
444	3408
444	3595
444	3655
444	3905
444	4187
444	4214
444	4232
444	4497
444	4866
444	4880
444	5314
444	5475
445	1393
446	555
446	593
446	615
446	673
446	712
446	798
446	952
446	1209
446	1324
446	1326
446	1327
446	1580
446	2137
446	2146
446	2549
446	2932
446	3036
446	3174
446	3327
446	3359
446	3513
446	3684
446	3739
446	3749
446	3914
446	4034
446	4074
446	4234
446	4269
446	4372
446	4542
446	4596
446	4639
446	4663
446	4872
446	5079
446	5101
446	5163
446	5410
446	5595
446	5607
446	5656
446	5801
448	1383
450	926
450	931
450	1059
450	1221
450	1229
450	1653
450	1936
450	2140
450	2222
450	2228
450	2272
450	2348
450	2712
450	3130
450	3143
450	3192
450	3337
450	4269
450	4601
450	4645
450	4757
450	4823
450	4977
450	5175
450	5255
[truncated: 10,183 more rows]
