# Supplementary material for: Modular Biological Function Is Most Effectively Captured by Combining Molecular Interaction Data Types
Source: PLoS One. 2013 May 3;8(5):e62670. doi: 10.1371/journal.pone.0062670 (PMC3643936; doi:10.1371/journal.pone.0062670)
Supplement: File S1 — The PPI interaction network listed as pairwise interactions between nodes. The first line of the file reports the number of edges in the network. This file also contains a lookup between node identifiers and the yeast systematic name reported in the SGD. (ZIP) [file pone.0062670.s004.zip › proteins.txt]

1	YAL001C
2	YAL002W
3	YAL003W
4	YAL005C
5	YAL007C
6	YAL008W
7	YAL009W
8	YAL010C
9	YAL011W
10	YAL012W
11	YAL013W
12	YAL014C
13	YAL015C
14	YAL016W
15	YAL017W
16	YAL018C
17	YAL019W
18	YAL020C
19	YAL021C
20	YAL022C
21	YAL023C
22	YAL024C
23	YAL025C
24	YAL026C
25	YAL027W
26	YAL028W
27	YAL029C
28	YAL030W
29	YAL031C
30	YAL032C
31	YAL033W
32	YAL034C
33	YAL034W-A
34	YAL035W
35	YAL036C
36	YAL037C-A
37	YAL037W
38	YAL038W
39	YAL039C
40	YAL040C
41	YAL041W
42	YAL042W
43	YAL043C
44	YAL044C
45	YAL044W-A
46	YAL046C
47	YAL047C
48	YAL048C
49	YAL049C
50	YAL051W
51	YAL053W
52	YAL054C
53	YAL055W
54	YAL056W
55	YAL058W
56	YAL059W
57	YAL060W
58	YAL061W
59	YAL062W
60	YAL063C
61	YAL063C-A
62	YAL064C-A
63	YAL064W
64	YAL064W-B
65	YAL065C
66	YAL067C
67	YAL067W-A
68	YAL068C
69	YAR002C-A
70	YAR002W
71	YAR003W
72	YAR007C
73	YAR008W
74	YAR009C
75	YAR010C
76	YAR014C
77	YAR015W
78	YAR018C
79	YAR019C
80	YAR020C
81	YAR023C
82	YAR027W
83	YAR028W
84	YAR029W
85	YAR031W
86	YAR033W
87	YAR035C-A
88	YAR035W
89	YAR042W
90	YAR050W
91	YAR064W
92	YAR066W
93	YAR068W
94	YAR071W
95	YBL001C
96	YBL002W
97	YBL003C
98	YBL004W
99	YBL005W
100	YBL005W-A
101	YBL005W-B
102	YBL006C
103	YBL007C
104	YBL008W
105	YBL008W-A
106	YBL009W
107	YBL010C
108	YBL011W
109	YBL013W
110	YBL014C
111	YBL015W
112	YBL016W
113	YBL017C
114	YBL018C
115	YBL019W
116	YBL020W
117	YBL021C
118	YBL022C
119	YBL023C
120	YBL024W
121	YBL025W
122	YBL026W
123	YBL027W
124	YBL028C
125	YBL029C-A
126	YBL029W
127	YBL030C
128	YBL031W
129	YBL032W
130	YBL033C
131	YBL034C
132	YBL035C
133	YBL036C
134	YBL037W
135	YBL038W
136	YBL039C
137	YBL039W-B
138	YBL040C
139	YBL041W
140	YBL042C
141	YBL043W
142	YBL044W
143	YBL045C
144	YBL046W
145	YBL047C
146	YBL049W
147	YBL050W
148	YBL051C
149	YBL052C
150	YBL054W
151	YBL055C
152	YBL056W
153	YBL057C
154	YBL058W
155	YBL059C-A
156	YBL059W
157	YBL060W
158	YBL061C
159	YBL063W
160	YBL064C
161	YBL066C
162	YBL067C
163	YBL068W
164	YBL069W
165	YBL071C-B
166	YBL071W-A
167	YBL072C
168	YBL074C
169	YBL075C
170	YBL076C
171	YBL078C
172	YBL079W
173	YBL080C
174	YBL081W
175	YBL082C
176	YBL084C
177	YBL085W
178	YBL086C
179	YBL087C
180	YBL088C
181	YBL089W
182	YBL090W
183	YBL091C
184	YBL091C-A
185	YBL092W
186	YBL093C
187	YBL095W
188	YBL097W
189	YBL098W
190	YBL099W
191	YBL100W-A
192	YBL100W-B
193	YBL100W-C
194	YBL101C
195	YBL102W
196	YBL103C
197	YBL104C
198	YBL105C
199	YBL106C
200	YBL107C
201	YBL108C-A
202	YBL111C
203	YBL112C
204	YBL113C
205	YBR001C
206	YBR002C
207	YBR003W
208	YBR004C
209	YBR005W
210	YBR006W
211	YBR007C
212	YBR008C
213	YBR009C
214	YBR010W
215	YBR011C
216	YBR012W-A
217	YBR012W-B
218	YBR013C
219	YBR014C
220	YBR015C
221	YBR016W
222	YBR017C
223	YBR018C
224	YBR019C
225	YBR020W
226	YBR021W
227	YBR022W
228	YBR023C
229	YBR024W
230	YBR025C
231	YBR026C
232	YBR028C
233	YBR029C
234	YBR030W
235	YBR031W
236	YBR033W
237	YBR034C
238	YBR035C
239	YBR036C
240	YBR037C
241	YBR038W
242	YBR039W
243	YBR040W
244	YBR041W
245	YBR042C
246	YBR043C
247	YBR044C
248	YBR045C
249	YBR046C
250	YBR047W
251	YBR048W
252	YBR049C
253	YBR050C
254	YBR052C
255	YBR053C
256	YBR054W
257	YBR055C
258	YBR056W
259	YBR057C
260	YBR058C
261	YBR058C-A
262	YBR059C
263	YBR060C
264	YBR061C
265	YBR062C
266	YBR063C
267	YBR065C
268	YBR066C
269	YBR067C
270	YBR068C
271	YBR069C
272	YBR070C
273	YBR071W
274	YBR072C-A
275	YBR072W
276	YBR073W
277	YBR074W
278	YBR076W
279	YBR077C
280	YBR078W
281	YBR079C
282	YBR080C
283	YBR081C
284	YBR082C
285	YBR083W
286	YBR084C-A
287	YBR084W
288	YBR085C-A
289	YBR085W
290	YBR086C
291	YBR087W
292	YBR088C
293	YBR089C-A
294	YBR090C
295	YBR091C
296	YBR092C
297	YBR093C
298	YBR094W
299	YBR095C
300	YBR096W
301	YBR097W
302	YBR098W
303	YBR101C
304	YBR102C
305	YBR103W
306	YBR104W
307	YBR105C
308	YBR106W
309	YBR107C
310	YBR108W
311	YBR109C
312	YBR110W
313	YBR111C
314	YBR111W-A
315	YBR112C
316	YBR114W
317	YBR115C
318	YBR117C
319	YBR118W
320	YBR119W
321	YBR120C
322	YBR121C
323	YBR122C
324	YBR123C
325	YBR125C
326	YBR126C
327	YBR127C
328	YBR128C
329	YBR129C
330	YBR130C
331	YBR131W
332	YBR132C
333	YBR133C
334	YBR135W
335	YBR136W
336	YBR137W
337	YBR138C
338	YBR139W
339	YBR140C
340	YBR141C
341	YBR142W
342	YBR143C
343	YBR145W
344	YBR146W
345	YBR147W
346	YBR148W
347	YBR149W
348	YBR150C
349	YBR151W
350	YBR152W
351	YBR153W
352	YBR154C
353	YBR155W
354	YBR156C
355	YBR157C
356	YBR158W
357	YBR159W
358	YBR160W
359	YBR161W
360	YBR162C
361	YBR162W-A
362	YBR163W
363	YBR164C
364	YBR165W
365	YBR166C
366	YBR167C
367	YBR168W
368	YBR169C
369	YBR170C
370	YBR171W
371	YBR172C
372	YBR173C
373	YBR175W
374	YBR176W
375	YBR177C
376	YBR179C
377	YBR180W
378	YBR181C
379	YBR182C
380	YBR182C-A
381	YBR183W
382	YBR184W
383	YBR185C
384	YBR186W
385	YBR187W
386	YBR188C
387	YBR189W
388	YBR191W
389	YBR192W
390	YBR193C
391	YBR194W
392	YBR195C
393	YBR196C
394	YBR196C-A
395	YBR196C-B
396	YBR197C
397	YBR198C
398	YBR199W
399	YBR200W
400	YBR200W-A
401	YBR201C-A
402	YBR201W
403	YBR202W
404	YBR203W
405	YBR204C
406	YBR205W
407	YBR207W
408	YBR208C
409	YBR210W
410	YBR211C
411	YBR212W
412	YBR213W
413	YBR214W
414	YBR215W
415	YBR216C
416	YBR217W
417	YBR218C
418	YBR219C
419	YBR220C
420	YBR221C
421	YBR221W-A
422	YBR222C
423	YBR223C
424	YBR225W
425	YBR227C
426	YBR228W
427	YBR229C
428	YBR230C
429	YBR230W-A
430	YBR231C
431	YBR233W
432	YBR233W-A
433	YBR234C
434	YBR235W
435	YBR236C
436	YBR237W
437	YBR238C
438	YBR239C
439	YBR240C
440	YBR241C
441	YBR242W
442	YBR243C
443	YBR244W
444	YBR245C
445	YBR246W
446	YBR247C
447	YBR248C
448	YBR249C
449	YBR250W
450	YBR251W
451	YBR252W
452	YBR253W
453	YBR254C
454	YBR255C-A
455	YBR255W
456	YBR256C
457	YBR257W
458	YBR258C
459	YBR259W
460	YBR260C
461	YBR261C
462	YBR262C
463	YBR263W
464	YBR264C
465	YBR265W
466	YBR267W
467	YBR268W
468	YBR269C
469	YBR270C
470	YBR271W
471	YBR272C
472	YBR273C
473	YBR274W
474	YBR275C
475	YBR276C
476	YBR278W
477	YBR279W
478	YBR280C
479	YBR281C
480	YBR282W
481	YBR283C
482	YBR284W
483	YBR285W
484	YBR286W
485	YBR287W
486	YBR288C
487	YBR289W
488	YBR290W
489	YBR291C
490	YBR293W
491	YBR294W
492	YBR295W
493	YBR296C
494	YBR296C-A
495	YBR297W
496	YBR298C
497	YBR298C-A
498	YBR299W
499	YBR301W
500	YBR302C
501	YCL001W
502	YCL001W-A
503	YCL001W-B
504	YCL002C
505	YCL004W
506	YCL005W
507	YCL005W-A
508	YCL008C
509	YCL009C
510	YCL010C
511	YCL011C
512	YCL012C
513	YCL014W
514	YCL016C
515	YCL017C
516	YCL018W
517	YCL019W
518	YCL020W
519	YCL021W-A
520	YCL024W
521	YCL025C
522	YCL026C-A
523	YCL026C-B
524	YCL027W
525	YCL028W
526	YCL029C
527	YCL030C
528	YCL031C
529	YCL032W
530	YCL033C
531	YCL034W
532	YCL035C
533	YCL036W
534	YCL037C
535	YCL038C
536	YCL039W
537	YCL040W
538	YCL042W
539	YCL043C
540	YCL044C
541	YCL045C
542	YCL047C
543	YCL048W
544	YCL048W-A
545	YCL049C
546	YCL050C
547	YCL051W
548	YCL052C
549	YCL054W
550	YCL055W
551	YCL056C
552	YCL057C-A
553	YCL057W
554	YCL058W-A
555	YCL059C
556	YCL061C
557	YCL063W
558	YCL064C
559	YCL066W
560	YCL067C
561	YCL068C
562	YCL069W
563	YCL073C
564	YCR002C
565	YCR003W
566	YCR004C
567	YCR005C
568	YCR007C
569	YCR008W
570	YCR009C
571	YCR010C
572	YCR011C
573	YCR012W
574	YCR014C
575	YCR015C
576	YCR016W
577	YCR017C
578	YCR018C
579	YCR019W
580	YCR020C
581	YCR020C-A
582	YCR020W-B
583	YCR021C
584	YCR023C
585	YCR024C
586	YCR024C-A
587	YCR024C-B
588	YCR026C
589	YCR027C
590	YCR028C
591	YCR028C-A
592	YCR030C
593	YCR031C
594	YCR032W
595	YCR033W
596	YCR034W
597	YCR035C
598	YCR036W
599	YCR037C
600	YCR038C
601	YCR039C
602	YCR040W
603	YCR042C
604	YCR043C
605	YCR044C
606	YCR045C
607	YCR046C
608	YCR047C
609	YCR048W
610	YCR050C
611	YCR051W
612	YCR052W
613	YCR053W
614	YCR054C
615	YCR057C
616	YCR059C
617	YCR060W
618	YCR061W
619	YCR063W
620	YCR065W
621	YCR066W
622	YCR067C
623	YCR068W
624	YCR069W
625	YCR071C
626	YCR072C
627	YCR073C
628	YCR073W-A
629	YCR075C
630	YCR075W-A
631	YCR076C
632	YCR077C
633	YCR079W
634	YCR081W
635	YCR082W
636	YCR083W
637	YCR084C
638	YCR086W
639	YCR087C-A
640	YCR088W
641	YCR089W
642	YCR090C
643	YCR091W
644	YCR092C
645	YCR093W
646	YCR094W
647	YCR095C
648	YCR095W-A
649	YCR096C
650	YCR097W
651	YCR098C
652	YCR099C
653	YCR100C
654	YCR101C
655	YCR102C
656	YCR104W
657	YCR105W
658	YCR106W
659	YCR107W
660	YCR108C
661	YDL001W
662	YDL002C
663	YDL003W
664	YDL004W
665	YDL005C
666	YDL006W
667	YDL007C-A
668	YDL007W
669	YDL008W
670	YDL010W
671	YDL012C
672	YDL013W
673	YDL014W
674	YDL015C
675	YDL017W
676	YDL018C
677	YDL019C
678	YDL020C
679	YDL021W
680	YDL022W
681	YDL024C
682	YDL025C
683	YDL027C
684	YDL028C
685	YDL029W
686	YDL030W
687	YDL031W
688	YDL033C
689	YDL035C
690	YDL036C
691	YDL037C
692	YDL039C
693	YDL040C
694	YDL042C
695	YDL043C
696	YDL044C
697	YDL045C
698	YDL045W-A
699	YDL046W
700	YDL047W
701	YDL048C
702	YDL049C
703	YDL051W
704	YDL052C
705	YDL053C
706	YDL054C
707	YDL055C
708	YDL056W
709	YDL057W
710	YDL058W
711	YDL059C
712	YDL060W
713	YDL061C
714	YDL063C
715	YDL064W
716	YDL065C
717	YDL066W
718	YDL067C
719	YDL069C
720	YDL070W
721	YDL072C
722	YDL073W
723	YDL074C
724	YDL075W
725	YDL076C
726	YDL077C
727	YDL078C
728	YDL079C
729	YDL080C
730	YDL081C
731	YDL082W
732	YDL083C
733	YDL084W
734	YDL085C-A
735	YDL085W
736	YDL086W
737	YDL087C
738	YDL088C
739	YDL089W
740	YDL090C
741	YDL091C
742	YDL092W
743	YDL093W
744	YDL095W
745	YDL097C
746	YDL098C
747	YDL099W
748	YDL100C
749	YDL101C
750	YDL102W
751	YDL103C
752	YDL104C
753	YDL105W
754	YDL106C
755	YDL107W
756	YDL108W
757	YDL109C
758	YDL110C
759	YDL111C
760	YDL112W
761	YDL113C
762	YDL114W
763	YDL115C
764	YDL116W
765	YDL117W
766	YDL118W
767	YDL119C
768	YDL120W
769	YDL121C
770	YDL122W
771	YDL123W
772	YDL124W
773	YDL125C
774	YDL126C
775	YDL127W
776	YDL128W
777	YDL129W
778	YDL130W
779	YDL130W-A
780	YDL131W
781	YDL132W
782	YDL133C-A
783	YDL133W
784	YDL134C
785	YDL135C
786	YDL136W
787	YDL137W
788	YDL138W
789	YDL139C
790	YDL140C
791	YDL141W
792	YDL142C
793	YDL143W
794	YDL144C
795	YDL145C
796	YDL146W
797	YDL147W
798	YDL148C
799	YDL149W
800	YDL150W
801	YDL153C
802	YDL154W
803	YDL155W
804	YDL156W
805	YDL157C
806	YDL159W
807	YDL159W-A
808	YDL160C
809	YDL160C-A
810	YDL161W
811	YDL164C
812	YDL165W
813	YDL166C
814	YDL167C
815	YDL168W
816	YDL169C
817	YDL170W
818	YDL171C
819	YDL173W
820	YDL174C
821	YDL175C
822	YDL176W
823	YDL177C
824	YDL178W
825	YDL179W
826	YDL180W
827	YDL181W
828	YDL182W
829	YDL183C
830	YDL184C
831	YDL185W
832	YDL186W
833	YDL188C
834	YDL189W
835	YDL190C
836	YDL191W
837	YDL192W
838	YDL193W
839	YDL194W
840	YDL195W
841	YDL197C
842	YDL198C
843	YDL199C
844	YDL200C
845	YDL201W
846	YDL202W
847	YDL203C
848	YDL204W
849	YDL205C
850	YDL206W
851	YDL207W
852	YDL208W
853	YDL209C
854	YDL210W
855	YDL211C
856	YDL212W
857	YDL213C
858	YDL214C
859	YDL215C
860	YDL216C
861	YDL217C
862	YDL218W
863	YDL219W
864	YDL220C
865	YDL222C
866	YDL223C
867	YDL224C
868	YDL225W
869	YDL226C
870	YDL227C
871	YDL229W
872	YDL230W
873	YDL231C
874	YDL232W
875	YDL233W
876	YDL234C
877	YDL235C
878	YDL236W
879	YDL237W
880	YDL238C
881	YDL239C
882	YDL240W
883	YDL241W
884	YDL243C
885	YDL244W
886	YDL245C
887	YDL246C
888	YDL247W
889	YDL248W
890	YDR001C
891	YDR002W
892	YDR003W
893	YDR003W-A
894	YDR004W
895	YDR005C
896	YDR006C
897	YDR007W
898	YDR009W
899	YDR011W
900	YDR012W
901	YDR013W
902	YDR014W
903	YDR014W-A
904	YDR016C
905	YDR017C
906	YDR018C
907	YDR019C
908	YDR020C
909	YDR021W
910	YDR022C
911	YDR023W
912	YDR025W
913	YDR026C
914	YDR027C
915	YDR028C
916	YDR030C
917	YDR031W
918	YDR032C
919	YDR033W
920	YDR034C
921	YDR034C-A
922	YDR034C-C
923	YDR034C-D
924	YDR034W-B
925	YDR035W
926	YDR036C
927	YDR037W
928	YDR038C
929	YDR039C
930	YDR040C
931	YDR041W
932	YDR042C
933	YDR043C
934	YDR044W
935	YDR045C
936	YDR046C
937	YDR047W
938	YDR049W
939	YDR050C
940	YDR051C
941	YDR052C
942	YDR054C
943	YDR055W
944	YDR056C
945	YDR057W
946	YDR058C
947	YDR059C
948	YDR060W
949	YDR061W
950	YDR062W
951	YDR063W
952	YDR064W
953	YDR065W
954	YDR066C
955	YDR067C
956	YDR068W
957	YDR069C
958	YDR070C
959	YDR071C
960	YDR072C
961	YDR073W
962	YDR074W
963	YDR075W
964	YDR076W
965	YDR077W
966	YDR078C
967	YDR079C-A
968	YDR079W
969	YDR080W
970	YDR081C
971	YDR082W
972	YDR083W
973	YDR084C
974	YDR085C
975	YDR086C
976	YDR087C
977	YDR088C
978	YDR089W
979	YDR090C
980	YDR091C
981	YDR092W
982	YDR093W
983	YDR096W
984	YDR097C
985	YDR098C
986	YDR098C-A
987	YDR098C-B
988	YDR099W
989	YDR100W
990	YDR101C
991	YDR103W
992	YDR104C
993	YDR105C
994	YDR106W
995	YDR107C
996	YDR108W
997	YDR109C
998	YDR110W
999	YDR111C
1000	YDR113C
1001	YDR114C
1002	YDR115W
1003	YDR116C
1004	YDR117C
1005	YDR118W
1006	YDR119W
1007	YDR119W-A
1008	YDR120C
1009	YDR121W
1010	YDR122W
1011	YDR123C
1012	YDR124W
1013	YDR125C
1014	YDR126W
1015	YDR127W
1016	YDR128W
1017	YDR129C
1018	YDR130C
1019	YDR131C
1020	YDR132C
1021	YDR135C
1022	YDR137W
1023	YDR138W
1024	YDR139C
1025	YDR140W
1026	YDR141C
1027	YDR142C
1028	YDR143C
1029	YDR144C
1030	YDR145W
1031	YDR146C
1032	YDR147W
1033	YDR148C
1034	YDR150W
1035	YDR151C
1036	YDR152W
1037	YDR153C
1038	YDR155C
1039	YDR156W
1040	YDR158W
1041	YDR159W
1042	YDR160W
1043	YDR161W
1044	YDR162C
1045	YDR163W
1046	YDR164C
1047	YDR165W
1048	YDR166C
1049	YDR167W
1050	YDR168W
1051	YDR169C
1052	YDR169C-A
1053	YDR170C
1054	YDR170W-A
1055	YDR171W
1056	YDR172W
1057	YDR173C
1058	YDR174W
1059	YDR175C
1060	YDR176W
1061	YDR177W
1062	YDR178W
1063	YDR179C
1064	YDR179W-A
1065	YDR180W
1066	YDR181C
1067	YDR182W
1068	YDR182W-A
1069	YDR183W
1070	YDR184C
1071	YDR185C
1072	YDR186C
1073	YDR188W
1074	YDR189W
1075	YDR190C
1076	YDR191W
1077	YDR192C
1078	YDR194C
1079	YDR194W-A
1080	YDR195W
1081	YDR196C
1082	YDR197W
1083	YDR198C
1084	YDR200C
1085	YDR201W
1086	YDR202C
1087	YDR204W
1088	YDR205W
1089	YDR206W
1090	YDR207C
1091	YDR208W
1092	YDR210C-C
1093	YDR210C-D
1094	YDR210W
1095	YDR210W-A
1096	YDR210W-B
1097	YDR211W
1098	YDR212W
1099	YDR213W
1100	YDR214W
1101	YDR216W
1102	YDR217C
1103	YDR218C
1104	YDR219C
1105	YDR221W
1106	YDR222W
1107	YDR223W
1108	YDR224C
1109	YDR225W
1110	YDR226W
1111	YDR227W
1112	YDR228C
1113	YDR229W
1114	YDR231C
1115	YDR232W
1116	YDR233C
1117	YDR234W
1118	YDR235W
1119	YDR236C
1120	YDR237W
1121	YDR238C
1122	YDR239C
1123	YDR240C
1124	YDR242W
1125	YDR243C
1126	YDR244W
1127	YDR245W
1128	YDR246W
1129	YDR246W-A
1130	YDR247W
1131	YDR248C
1132	YDR249C
1133	YDR251W
1134	YDR252W
1135	YDR253C
1136	YDR254W
1137	YDR255C
1138	YDR256C
1139	YDR257C
1140	YDR258C
1141	YDR259C
1142	YDR260C
1143	YDR261C
1144	YDR261C-C
1145	YDR261C-D
1146	YDR261W-A
1147	YDR261W-B
1148	YDR262W
1149	YDR263C
1150	YDR264C
1151	YDR265W
1152	YDR266C
1153	YDR267C
1154	YDR268W
1155	YDR270W
1156	YDR272W
1157	YDR273W
1158	YDR275W
1159	YDR276C
1160	YDR277C
1161	YDR279W
1162	YDR280W
1163	YDR281C
1164	YDR282C
1165	YDR283C
1166	YDR284C
1167	YDR285W
1168	YDR286C
1169	YDR287W
1170	YDR288W
1171	YDR289C
1172	YDR291W
1173	YDR292C
1174	YDR293C
1175	YDR294C
1176	YDR295C
1177	YDR296W
1178	YDR297W
1179	YDR298C
1180	YDR299W
1181	YDR300C
1182	YDR301W
1183	YDR302W
1184	YDR303C
1185	YDR304C
1186	YDR305C
1187	YDR306C
1188	YDR307W
1189	YDR308C
1190	YDR309C
1191	YDR310C
1192	YDR311W
1193	YDR312W
1194	YDR313C
1195	YDR314C
1196	YDR315C
1197	YDR316W
1198	YDR316W-A
1199	YDR316W-B
1200	YDR317W
1201	YDR318W
1202	YDR319C
1203	YDR320C
1204	YDR320C-A
1205	YDR321W
1206	YDR322C-A
1207	YDR322W
1208	YDR323C
1209	YDR324C
1210	YDR325W
1211	YDR326C
1212	YDR328C
1213	YDR329C
1214	YDR330W
1215	YDR331W
1216	YDR332W
1217	YDR333C
1218	YDR334W
1219	YDR335W
1220	YDR336W
1221	YDR337W
1222	YDR338C
1223	YDR339C
1224	YDR341C
1225	YDR342C
1226	YDR343C
1227	YDR345C
1228	YDR346C
1229	YDR347W
1230	YDR348C
1231	YDR349C
1232	YDR350C
1233	YDR351W
1234	YDR352W
1235	YDR353W
1236	YDR354W
1237	YDR356W
1238	YDR357C
1239	YDR358W
1240	YDR359C
1241	YDR361C
1242	YDR362C
1243	YDR363W
1244	YDR363W-A
1245	YDR364C
1246	YDR365C
1247	YDR365W-A
1248	YDR365W-B
1249	YDR366C
1250	YDR367W
1251	YDR368W
1252	YDR369C
1253	YDR370C
1254	YDR371W
1255	YDR372C
1256	YDR373W
1257	YDR374C
1258	YDR374W-A
1259	YDR375C
1260	YDR376W
1261	YDR377W
1262	YDR378C
1263	YDR379C-A
1264	YDR379W
1265	YDR380W
1266	YDR381C-A
1267	YDR381W
1268	YDR382W
1269	YDR383C
1270	YDR384C
1271	YDR385W
1272	YDR386W
1273	YDR387C
1274	YDR388W
1275	YDR389W
1276	YDR390C
1277	YDR391C
1278	YDR392W
1279	YDR393W
1280	YDR394W
1281	YDR395W
1282	YDR397C
1283	YDR398W
1284	YDR399W
1285	YDR400W
1286	YDR402C
1287	YDR403W
1288	YDR404C
1289	YDR405W
1290	YDR406W
1291	YDR407C
1292	YDR408C
1293	YDR409W
1294	YDR410C
1295	YDR411C
1296	YDR412W
1297	YDR414C
1298	YDR415C
1299	YDR416W
1300	YDR418W
1301	YDR419W
1302	YDR420W
1303	YDR421W
1304	YDR422C
1305	YDR423C
1306	YDR424C
1307	YDR425W
1308	YDR427W
1309	YDR428C
1310	YDR429C
1311	YDR430C
1312	YDR432W
1313	YDR434W
1314	YDR435C
1315	YDR436W
1316	YDR437W
1317	YDR438W
1318	YDR439W
1319	YDR440W
1320	YDR441C
1321	YDR443C
1322	YDR444W
1323	YDR446W
1324	YDR447C
1325	YDR448W
1326	YDR449C
1327	YDR450W
1328	YDR451C
1329	YDR452W
1330	YDR453C
1331	YDR454C
1332	YDR456W
1333	YDR457W
1334	YDR458C
1335	YDR459C
1336	YDR460W
1337	YDR461C-A
1338	YDR461W
1339	YDR462W
1340	YDR463W
1341	YDR464W
1342	YDR465C
1343	YDR466W
1344	YDR468C
1345	YDR469W
1346	YDR470C
1347	YDR471W
1348	YDR472W
1349	YDR473C
1350	YDR475C
1351	YDR476C
1352	YDR477W
1353	YDR478W
1354	YDR479C
1355	YDR480W
1356	YDR481C
1357	YDR482C
1358	YDR483W
1359	YDR484W
1360	YDR485C
1361	YDR486C
1362	YDR487C
1363	YDR488C
1364	YDR489W
1365	YDR490C
1366	YDR492W
1367	YDR493W
1368	YDR494W
1369	YDR495C
1370	YDR496C
1371	YDR497C
1372	YDR498C
1373	YDR499W
1374	YDR500C
1375	YDR501W
1376	YDR502C
1377	YDR503C
1378	YDR504C
1379	YDR505C
1380	YDR506C
1381	YDR507C
1382	YDR508C
1383	YDR510W
1384	YDR511W
1385	YDR512C
1386	YDR513W
1387	YDR514C
1388	YDR515W
1389	YDR516C
1390	YDR517W
1391	YDR518W
1392	YDR519W
1393	YDR520C
1394	YDR522C
1395	YDR523C
1396	YDR524C
1397	YDR524C-B
1398	YDR524W-C
1399	YDR525W-A
1400	YDR527W
1401	YDR528W
1402	YDR529C
1403	YDR530C
1404	YDR531W
1405	YDR532C
1406	YDR533C
1407	YDR534C
1408	YDR536W
1409	YDR538W
1410	YDR539W
1411	YDR540C
1412	YDR541C
1413	YDR542W
1414	YDR545W
1415	YEL001C
1416	YEL002C
1417	YEL003W
1418	YEL004W
1419	YEL005C
1420	YEL006W
1421	YEL007W
1422	YEL009C
1423	YEL011W
1424	YEL012W
1425	YEL013W
1426	YEL015W
1427	YEL016C
1428	YEL017C-A
1429	YEL017W
1430	YEL018W
1431	YEL019C
1432	YEL020C
1433	YEL020W-A
1434	YEL021W
1435	YEL022W
1436	YEL023C
1437	YEL024W
1438	YEL025C
1439	YEL026W
1440	YEL027W
1441	YEL029C
1442	YEL030W
1443	YEL031W
1444	YEL032W
1445	YEL033W
1446	YEL034W
1447	YEL035C
1448	YEL036C
1449	YEL037C
1450	YEL038W
1451	YEL039C
1452	YEL040W
1453	YEL041W
1454	YEL042W
1455	YEL043W
1456	YEL044W
1457	YEL046C
1458	YEL047C
1459	YEL048C
1460	YEL049W
1461	YEL050C
1462	YEL051W
1463	YEL052W
1464	YEL053C
1465	YEL054C
1466	YEL055C
1467	YEL056W
1468	YEL057C
1469	YEL058W
1470	YEL059C-A
1471	YEL060C
1472	YEL061C
1473	YEL062W
1474	YEL063C
1475	YEL064C
1476	YEL065W
1477	YEL066W
1478	YEL067C
1479	YEL069C
1480	YEL070W
1481	YEL071W
1482	YEL072W
1483	YEL073C
1484	YEL075C
1485	YEL076C
1486	YEL076C-A
1487	YEL077C
1488	YER001W
1489	YER002W
1490	YER003C
1491	YER004W
1492	YER005W
1493	YER006W
1494	YER007C-A
1495	YER007W
1496	YER008C
1497	YER009W
1498	YER010C
1499	YER011W
1500	YER012W
1501	YER013W
1502	YER014C-A
1503	YER014W
1504	YER015W
1505	YER016W
1506	YER017C
1507	YER018C
1508	YER019C-A
1509	YER019W
1510	YER020W
1511	YER021W
1512	YER022W
1513	YER023W
1514	YER024W
1515	YER025W
1516	YER026C
1517	YER027C
1518	YER028C
1519	YER029C
1520	YER030W
1521	YER031C
1522	YER032W
1523	YER033C
1524	YER034W
1525	YER035W
1526	YER036C
1527	YER037W
1528	YER038C
1529	YER039C
1530	YER039C-A
1531	YER040W
1532	YER041W
1533	YER042W
1534	YER043C
1535	YER044C
1536	YER044C-A
1537	YER045C
1538	YER046W
1539	YER047C
1540	YER048C
1541	YER048W-A
1542	YER049W
1543	YER050C
1544	YER051W
1545	YER052C
1546	YER053C
1547	YER053C-A
1548	YER054C
1549	YER055C
1550	YER056C
1551	YER056C-A
1552	YER057C
1553	YER058W
1554	YER059W
1555	YER060W
1556	YER060W-A
1557	YER061C
1558	YER062C
1559	YER063W
1560	YER064C
1561	YER065C
1562	YER066W
1563	YER067W
1564	YER068W
1565	YER069W
1566	YER070W
1567	YER071C
1568	YER072W
1569	YER073W
1570	YER074W
1571	YER074W-A
1572	YER075C
1573	YER076C
1574	YER077C
1575	YER078C
1576	YER078W-A
1577	YER079W
1578	YER080W
1579	YER081W
1580	YER082C
1581	YER083C
1582	YER085C
1583	YER086W
1584	YER087C-B
1585	YER087W
1586	YER088C
1587	YER089C
1588	YER090W
1589	YER091C
1590	YER092W
1591	YER093C
1592	YER093C-A
1593	YER094C
1594	YER095W
1595	YER096W
1596	YER098W
1597	YER099C
1598	YER100W
1599	YER101C
1600	YER102W
1601	YER103W
1602	YER104W
1603	YER105C
1604	YER106W
1605	YER107C
1606	YER109C
1607	YER110C
1608	YER111C
1609	YER112W
1610	YER113C
1611	YER114C
1612	YER115C
1613	YER116C
1614	YER117W
1615	YER118C
1616	YER119C
1617	YER120W
1618	YER121W
1619	YER122C
1620	YER123W
1621	YER124C
1622	YER125W
1623	YER126C
1624	YER127W
1625	YER128W
1626	YER129W
1627	YER130C
1628	YER131W
1629	YER132C
1630	YER133W
1631	YER134C
1632	YER136W
1633	YER137C
1634	YER137C-A
1635	YER138C
1636	YER138W-A
1637	YER139C
1638	YER140W
1639	YER141W
1640	YER142C
1641	YER143W
1642	YER144C
1643	YER145C
1644	YER146W
1645	YER147C
1646	YER148W
1647	YER149C
1648	YER150W
1649	YER151C
1650	YER152C
1651	YER153C
1652	YER154W
1653	YER155C
1654	YER156C
1655	YER157W
1656	YER158C
1657	YER159C
1658	YER159C-A
1659	YER160C
1660	YER161C
1661	YER162C
1662	YER163C
1663	YER164W
1664	YER165W
1665	YER166W
1666	YER167W
1667	YER168C
1668	YER169W
1669	YER170W
1670	YER171W
1671	YER172C
1672	YER173W
1673	YER174C
1674	YER175C
1675	YER175W-A
1676	YER176W
1677	YER177W
1678	YER178W
1679	YER179W
1680	YER180C
1681	YER180C-A
1682	YER182W
1683	YER183C
1684	YER184C
1685	YER185W
1686	YER186C
1687	YER187W
1688	YER188C-A
1689	YER189W
1690	YER190C-B
1691	YER190W
1692	YFL001W
1693	YFL002C
1694	YFL002W-A
1695	YFL002W-B
1696	YFL003C
1697	YFL004W
1698	YFL005W
1699	YFL007W
1700	YFL008W
1701	YFL009W
1702	YFL010C
1703	YFL010W-A
1704	YFL011W
1705	YFL012W
1706	YFL013C
1707	YFL014W
1708	YFL016C
1709	YFL017C
1710	YFL017W-A
1711	YFL018C
1712	YFL020C
1713	YFL021W
1714	YFL022C
1715	YFL023W
1716	YFL024C
1717	YFL025C
1718	YFL026W
1719	YFL027C
1720	YFL028C
1721	YFL029C
1722	YFL030W
1723	YFL031W
1724	YFL033C
1725	YFL034C-A
1726	YFL034C-B
1727	YFL034W
1728	YFL036W
1729	YFL037W
1730	YFL038C
1731	YFL039C
1732	YFL040W
1733	YFL041W
1734	YFL041W-A
1735	YFL042C
1736	YFL044C
1737	YFL045C
1738	YFL046W
1739	YFL047W
1740	YFL048C
1741	YFL049W
1742	YFL050C
1743	YFL051C
1744	YFL052W
1745	YFL053W
1746	YFL054C
1747	YFL055W
1748	YFL056C
1749	YFL057C
1750	YFL058W
1751	YFL059W
1752	YFL060C
1753	YFL061W
1754	YFL062W
1755	YFL064C
1756	YFL065C
1757	YFL066C
1758	YFL067W
1759	YFL068W
1760	YFR001W
1761	YFR002W
1762	YFR003C
1763	YFR004W
1764	YFR005C
1765	YFR006W
1766	YFR007W
1767	YFR008W
1768	YFR009W
1769	YFR010W
1770	YFR011C
1771	YFR012W
1772	YFR012W-A
1773	YFR013W
1774	YFR014C
1775	YFR015C
1776	YFR016C
1777	YFR017C
1778	YFR018C
1779	YFR019W
1780	YFR021W
1781	YFR022W
1782	YFR023W
1783	YFR024C-A
1784	YFR025C
1785	YFR026C
1786	YFR027W
1787	YFR028C
1788	YFR029W
1789	YFR030W
1790	YFR031C
1791	YFR031C-A
1792	YFR032C
1793	YFR032C-A
1794	YFR032C-B
1795	YFR033C
1796	YFR034C
1797	YFR035C
1798	YFR036W
1799	YFR037C
1800	YFR038W
1801	YFR039C
1802	YFR040W
1803	YFR041C
1804	YFR042W
1805	YFR043C
1806	YFR044C
1807	YFR045W
1808	YFR046C
1809	YFR047C
1810	YFR048W
1811	YFR049W
1812	YFR050C
1813	YFR051C
1814	YFR052W
1815	YFR053C
1816	YFR055W
1817	YFR057W
1818	YGL001C
1819	YGL002W
1820	YGL003C
1821	YGL004C
1822	YGL005C
1823	YGL006W
1824	YGL006W-A
1825	YGL007C-A
1826	YGL008C
1827	YGL009C
1828	YGL010W
1829	YGL011C
1830	YGL012W
1831	YGL013C
1832	YGL014W
1833	YGL015C
1834	YGL016W
1835	YGL017W
1836	YGL018C
1837	YGL019W
1838	YGL020C
1839	YGL021W
1840	YGL022W
1841	YGL023C
1842	YGL025C
1843	YGL026C
1844	YGL027C
1845	YGL028C
1846	YGL029W
1847	YGL030W
1848	YGL031C
1849	YGL032C
1850	YGL033W
1851	YGL035C
1852	YGL036W
1853	YGL037C
1854	YGL038C
1855	YGL039W
1856	YGL040C
1857	YGL041C-B
1858	YGL041W-A
1859	YGL043W
1860	YGL044C
1861	YGL045W
1862	YGL047W
1863	YGL048C
1864	YGL049C
1865	YGL050W
1866	YGL051W
1867	YGL053W
1868	YGL054C
1869	YGL055W
1870	YGL056C
1871	YGL057C
1872	YGL058W
1873	YGL059W
1874	YGL060W
1875	YGL061C
1876	YGL062W
1877	YGL063W
1878	YGL064C
1879	YGL065C
1880	YGL066W
1881	YGL067W
1882	YGL068W
1883	YGL070C
1884	YGL071W
1885	YGL073W
1886	YGL075C
1887	YGL076C
1888	YGL077C
1889	YGL078C
1890	YGL079W
1891	YGL080W
1892	YGL081W
1893	YGL082W
1894	YGL083W
1895	YGL084C
1896	YGL085W
1897	YGL086W
1898	YGL087C
1899	YGL089C
1900	YGL090W
1901	YGL091C
1902	YGL092W
1903	YGL093W
1904	YGL094C
1905	YGL095C
1906	YGL096W
1907	YGL097W
1908	YGL098W
1909	YGL099W
1910	YGL100W
1911	YGL101W
1912	YGL103W
1913	YGL104C
1914	YGL105W
1915	YGL106W
1916	YGL107C
1917	YGL108C
1918	YGL110C
1919	YGL111W
1920	YGL112C
1921	YGL113W
1922	YGL114W
1923	YGL115W
1924	YGL116W
1925	YGL117W
1926	YGL119W
1927	YGL120C
1928	YGL121C
1929	YGL122C
1930	YGL123W
1931	YGL124C
1932	YGL125W
1933	YGL126W
1934	YGL127C
1935	YGL128C
1936	YGL129C
1937	YGL130W
1938	YGL131C
1939	YGL133W
1940	YGL134W
1941	YGL135W
1942	YGL136C
1943	YGL137W
1944	YGL138C
1945	YGL139W
1946	YGL140C
1947	YGL141W
1948	YGL142C
1949	YGL143C
1950	YGL144C
1951	YGL145W
1952	YGL146C
1953	YGL147C
1954	YGL148W
1955	YGL150C
1956	YGL151W
1957	YGL153W
1958	YGL154C
1959	YGL155W
1960	YGL156W
1961	YGL157W
1962	YGL158W
1963	YGL159W
1964	YGL160W
1965	YGL161C
1966	YGL162W
1967	YGL163C
1968	YGL164C
1969	YGL166W
1970	YGL167C
1971	YGL168W
1972	YGL169W
1973	YGL170C
1974	YGL171W
1975	YGL172W
1976	YGL173C
1977	YGL174W
1978	YGL175C
1979	YGL176C
1980	YGL178W
1981	YGL179C
1982	YGL180W
1983	YGL181W
1984	YGL183C
1985	YGL184C
1986	YGL185C
1987	YGL186C
1988	YGL187C
1989	YGL188C-A
1990	YGL189C
1991	YGL190C
1992	YGL191W
1993	YGL192W
1994	YGL193C
1995	YGL194C
1996	YGL194C-A
1997	YGL195W
1998	YGL196W
1999	YGL197W
2000	YGL198W
[truncated: 3,885 more rows]
