# Supplementary material for: Modular Biological Function Is Most Effectively Captured by Combining Molecular Interaction Data Types
Source: PLoS One. 2013 May 3;8(5):e62670. doi: 10.1371/journal.pone.0062670 (PMC3643936; doi:10.1371/journal.pone.0062670)
Supplement: File S2 — The genetic interaction network listed as pairwise interactions between nodes. The first line of the file reports the number of edges in the network. (ZIP) [file pone.0062670.s005.zip]

Archive with 1 entries (1 files):
- genetic_network.txt
