# Supplementary material for: Modular Biological Function Is Most Effectively Captured by Combining Molecular Interaction Data Types
Source: PLoS One. 2013 May 3;8(5):e62670. doi: 10.1371/journal.pone.0062670 (PMC3643936; doi:10.1371/journal.pone.0062670)
Supplement: File S2 — The genetic interaction network listed as pairwise interactions between nodes. The first line of the file reports the number of edges in the network. (ZIP) [file pone.0062670.s005.zip › genetic_network.txt]

#42546
1318	1837
3938	2980
1496	4548
2698	1236
723	5603
4675	1713
2188	596
3538	4791
996	4301
1284	2369
9	1262
763	4082
2806	5606
1317	2049
661	1568
2163	1880
1443	4065
3929	2398
1717	2449
748	1868
1971	4042
1342	5386
3486	4205
2664	5620
4717	3677
1297	5699
3103	5250
195	4530
4685	2153
4017	672
1318	5779
4187	896
4147	424
726	884
4217	4795
5564	4281
3822	4535
3229	4051
2211	2369
3542	239
4103	678
5551	2133
5406	1802
4420	769
5354	2371
5242	2133
1605	738
1142	3996
4689	161
1838	5232
2429	3521
370	2601
2986	4617
3529	4293
1385	3529
460	5464
1462	134
4712	2433
2049	3407
4565	5122
4078	716
5404	833
1492	2041
4656	867
1970	3618
3610	4470
11	3478
1090	3428
3929	5799
1934	5693
1838	5182
1197	5153
1653	76
2986	4547
1244	4276
5314	4019
3762	4439
4812	5700
4633	5566
969	3529
583	2579
1440	1861
5845	3377
4874	5603
1505	620
1868	3196
4197	1740
370	5453
1767	595
158	2176
1448	736
2137	619
2585	5427
1136	1304
1284	4261
763	1319
1008	1838
2224	4463
1480	1014
2945	5051
1508	4970
117	2668
4518	332
5069	2732
632	3943
4147	5125
2315	5628
738	2137
4779	2269
5232	4518
5484	4348
4098	5363
4457	1262
4727	3351
1174	4907
1304	1861
2094	5851
4687	3438
4766	5142
3105	3390
1385	1678
1704	4895
1461	5496
279	1913
723	3851
1508	4158
1505	5694
3735	5616
507	4973
4703	1859
4565	1279
3577	3740
1379	2332
507	4906
4633	5693
5584	4207
307	3915
5834	882
5156	2253
4416	3299
3419	5128
3395	5294
5075	4548
1218	4407
18	3389
860	3517
1608	4257
4627	4283
1219	3890
540	792
1197	956
1174	2211
4452	5781
540	3735
3082	5314
1837	2970
613	5479
2994	2335
5356	5718
11	604
302	1243
5550	51
5355	2369
2986	4480
5395	5484
4205	2304
1872	3649
4758	4519
2224	2906
3735	2153
1581	2944
3554	4605
1099	2460
514	2591
3920	5052
4760	662
2668	89
1461	4465
5314	3986
4205	5132
1978	3301
1905	5131
2568	2004
1589	2178
1496	623
1897	5714
4942	5365
3818	4590
5685	2866
1385	156
4657	3626
3069	2052
4687	4039
2468	766
2806	4491
1352	244
1186	3686
11	4359
723	5616
628	378
5451	3766
632	2717
399	21
1360	2468
2321	3428
2410	4187
2665	4554
5069	1038
1413	4871
4710	5564
895	4954
3855	232
4633	1891
2173	1834
2513	5093
2806	1275
3008	1982
4191	5415
5232	5033
4977	588
331	1394
2041	4113
4712	4366
1492	1956
4293	4563
723	430
3922	2153
1649	725
1461	690
320	4205
1360	1859
1462	3495
2337	3085
3147	2922
4195	2292
1174	5778
4553	2133
2181	5778
2468	3492
3364	5332
1301	2819
1391	3331
5756	3385
4106	5451
5429	2274
4162	3608
1218	5541
2224	1109
1461	620
3447	3677
1044	5713
2025	752
1424	5285
3419	5536
1505	963
613	197
4165	65
1462	2945
1545	5044
507	2768
179	1768
2818	3444
595	1846
4977	595
4779	2962
4807	546
4758	1692
886	2371
2986	1586
2072	3264
5091	3602
1461	157
4137	1163
910	4014
1417	103
4671	104
828	688
643	4548
583	4516
3074	4600
1197	4866
868	1086
4881	4131
2865	385
4689	5723
1950	2894
5757	3768
104	820
154	1090
11	1088
1970	596
5064	5614
11	4264
1598	5150
4106	5066
3168	2939
54	529
3818	5066
2806	3132
1505	1011
2306	3476
399	2742
3462	4514
2698	844
1369	455
1462	4560
2945	3259
5586	3122
1910	1806
4098	4548
1417	5693
5449	3275
4137	113
4874	476
2909	4807
3898	3389
1472	2283
1244	391
4725	514
425	1033
2283	3237
526	4133
1385	15
5451	2178
1196	2034
1461	5280
4416	2092
425	2869
3644	5851
3149	1345
4220	5778
5107	2860
1461	2012
4689	259
231	2635
2698	2773
1941	3542
2479	1884
5856	3196
4683	5037
2921	3818
1193	4805
3938	5382
2	5805
5363	4345
4113	5713
5699	2157
1861	5421
1437	4791
1090	2918
2580	3542
1070	4907
3882	4546
4341	5055
280	744
1651	2015
4066	5603
71	5120
632	5694
4725	619
4367	3709
1363	1931
4866	3686
1318	1978
4689	438
1605	4209
11	1621
621	22
4766	2945
1461	5816
154	4866
2283	3618
3756	3423
4791	4863
4627	3494
5541	4077
2265	4795
638	3489
103	988
1733	4537
3641	2860
2013	3822
2342	379
2561	3962
2129	4325
1598	1034
5365	4565
1653	3929
783	4160
2283	1895
2657	1031
3967	3320
1363	3825
4656	4547
2105	313
1437	1898
3818	4990
5406	16
103	1255
5232	3275
4024	3390
1109	2191
831	2773
2986	4929
1033	5447
2657	996
2224	2012
1318	2271
3586	5215
5320	391
2161	3378
3645	391
933	5792
4472	1610
507	4881
1733	2975
4439	5320
837	4942
1605	678
1976	3943
1719	1259
507	2983
2239	3340
1022	4050
4866	662
331	4871
370	3146
1448	3071
1448	145
5699	2239
2916	1340
179	1699
3755	1793
4165	4389
3577	5156
2518	3938
4164	3734
5759	4616
2129	5093
1142	5350
2137	5406
3191	2664
1461	4256
5603	386
3735	148
2188	3348
3817	4198
4416	1977
2072	2779
1542	2178
2337	2806
4137	5052
5725	3980
3762	5566
2795	386
646	1868
933	5724
370	1653
4671	1058
1333	3778
878	5473
1984	4524
4977	557
443	5355
3147	4439
1448	3931
1598	5603
103	1627
5314	2579
749	5150
1505	2568
4942	2717
2224	481
2232	3065
4556	1538
3722	5088
3339	2717
1318	4257
1523	2161
2806	1031
1417	3146
5853	529
4866	3452
2065	3683
837	4366
868	4179
4133	3427
3969	2873
1363	5630
646	4416
4656	5553
859	2460
1572	619
2635	3090
3873	5778
1385	3378
370	1723
4092	4600
1795	662
172	3444
2985	3526
2867	3259
5421	2560
280	3075
2836	5702
1197	5245
5433	1892
1381	158
1437	1197
2574	4942
4576	5451
3433	1131
1201	2241
4683	5628
5314	5609
4683	4359
1011	3735
831	402
4195	5081
3751	2095
1360	4795
4766	2369
2897	2081
1011	2481
4675	2304
280	3538
2491	5088
2698	4926
4293	299
1970	4553
1521	5355
4766	1367
2441	5085
3826	3270
2587	399
4683	5055
1381	1880
2754	5456
3084	3762
1448	575
2224	3154
2283	2870
2414	1411
4779	3425
364	3905
2298	4519
4205	4866
4113	2460
1271	2341
1033	2449
4138	5365
3417	326
507	4573
591	5365
370	5853
1417	5630
1653	3196
3433	5010
763	5616
4866	430
1325	299
5539	3835
399	1174
1822	5723
4304	3603
2015	3023
3818	5741
2924	5285
4723	5781
3147	4452
231	1976
5052	2964
2909	231
1992	4137
2922	4172
1174	4447
3018	3315
3797	4465
5586	5363
4565	672
5832	4557
831	5572
860	2190
5536	1275
117	1196
466	2497
224	730
2986	919
1318	5330
1037	5777
2012	3037
2284	4348
297	2433
2644	3298
4320	3110
3898	4250
5052	3454
1480	4863
1391	2379
3818	633
4942	803
4439	120
1837	1816
2867	1641
1448	5640
3000	5739
629	5355
868	1682
1440	4953
1491	3066
2080	4851
2321	5616
1462	1581
2855	5799
511	2285
1822	2409
4608	224
3541	2366
2704	3964
399	1715
1677	2332
1800	5825
5377	2604
2945	3537
4689	767
2189	420
278	3122
4689	5284
4553	653
621	3302
1381	3259
1150	1868
5717	1396
4584	4297
1171	4792
2479	2709
5062	4805
8	3873
4563	510
887	3940
19	5513
2427	5420
2461	4018
2950	766
4113	5052
1109	5183
476	3171
661	4222
402	1149
595	2228
1284	1706
1448	5093
1954	3244
476	1999
2118	1274
3245	4337
1448	5617
5460	3836
284	5603
1724	2157
5081	5279
5495	4932
4121	5570
2956	1274
5551	184
1984	1651
4180	3023
5825	3259
3873	4017
1822	4973
2	3290
4800	383
4951	4146
5828	430
4556	672
1058	4146
1014	3065
1468	4911
4970	1262
868	513
1461	613
2814	1340
2306	5650
2430	3543
1022	4345
5208	4325
4956	5085
2843	5416
1385	5355
1910	1683
3908	594
3000	1923
4103	5543
1448	3454
2530	4198
5539	642
1583	4212
4689	1617
1417	3959
5107	2023
1058	3818
5713	732
933	1322
1011	2029
71	3618
1417	4191
678	4547
2035	819
3244	4276
5434	4434
5232	2279
1523	117
4970	5360
2189	2845
2698	2366
4627	2129
3462	1699
2806	644
4518	3091
4863	3842
1950	2969
2865	4077
4656	5247
491	1126
4467	3260
4725	3639
3594	510
3740	2291
1284	4543
1206	4537
2704	4268
2698	4950
3848	5453
4195	5028
5726	1697
2479	2873
5541	1570
4725	1350
5365	4537
4106	247
2224	5520
5584	1274
5155	981
3601	4281
2865	4611
1391	1873
993	4876
1648	1956
5356	672
378	5258
666	2772
4627	2824
3476	3259
2986	3487
5230	2894
4791	3485
4874	4836
3443	1041
2223	4146
280	5645
2909	3974
2127	716
399	5479
9	174
703	2161
1717	4382
2214	3639
5081	2285
4043	4270
2887	2399
3826	1923
3143	1196
1448	5728
4151	5251
4942	3945
2530	4563
3594	2759
2738	3890
4488	2604
2924	3459
1201	5642
2441	2945
3168	3796
2704	3751
5706	4293
3740	5143
1452	2446
2041	3341
314	2161
5717	1138
1608	3677
507	2975
3804	2481
3419	3647
4723	18
5283	239
4929	5733
2543	3363
4236	2098
4827	4344
760	4146
5404	455
5314	2481
2918	3647
2224	3980
491	865
2806	672
3929	1405
3462	4559
3143	3228
1505	5732
2306	5285
1102	4557
426	2285
4633	4891
5053	1323
2998	1575
871	1151
1521	1848
5404	2980
270	4325
2283	4932
1452	4105
758	2054
1589	1385
4675	1298
4818	826
486	3931
4518	1191
2072	4172
2169	4348
990	4556
3191	2178
1861	5029
4689	2784
2589	4489
1992	1350
2211	481
3606	5530
632	4926
2144	5531
4725	4191
2034	3537
4165	3109
1271	2369
1505	309
831	3091
1769	1240
1715	5528
1914	632
5242	3464
279	2265
1681	662
5320	5451
5052	1895
1971	5235
1417	5547
3931	108
3606	2780
748	4437
784	4499
1678	231
4498	1240
2795	1262
755	4240
4750	158
5258	5451
1581	4457
4942	5464
1243	4332
2806	2727
2909	1003
4710	5151
2518	65
4766	4548
1174	4470
3080	4795
2791	4078
5062	766
4710	5069
1505	1034
1259	3676
4818	5592
540	4050
763	3259
1413	5069
632	5549
1391	1966
4627	2011
1962	521
496	3377
1584	3242
5107	4382
3000	3166
3964	4256
1587	3090
2191	4584
2604	3478
902	4913
3900	716
2232	5062
4627	5093
296	2793
370	1255
3645	4341
3771	4444
2142	2860
4766	5055
3339	3104
5227	5555
4518	3488
1213	5043
1589	1923
267	591
1389	2651
2506	4918
213	5052
507	3602
2922	4424
2962	109
378	3122
5091	2729
4689	2731
3855	2458
160	5528
3793	4247
1521	3065
1660	4416
5421	2557
3097	3407
1954	2698
4305	2872
5849	730
4224	5339
4956	5652
1037	4082
1910	2668
3771	5566
2645	1140
42	3085
1462	103
5052	1859
4671	2409
4924	1274
3885	4974
1934	5205
2402	4280
56	522
2015	3993
4657	3647
4217	579
1448	5457
2012	326
4942	5125
2241	557
1319	2114
3503	4038
5492	2894
1954	2366
1165	828
972	1793
1866	4805
3105	3753
1569	1240
1297	5171
267	1003
4703	2915
643	784
1651	5127
613	2446
1831	2894
2513	5553
1218	5052
723	4563
4827	5551
302	2915
1617	4439
213	1201
1581	313
4874	4611
1678	1997
860	3705
1605	2137
1724	5450
4977	3105
4742	3905
3707	1706
1385	299
2087	5464
3650	3299
1461	5
117	3954
1692	2189
4556	3428
1352	2283
189	3122
117	3395
509	2868
2814	488
1649	3074
2342	3364
2970	4868
1568	5649
5569	2894
4679	672
1363	48
902	1201
4633	3341
111	3460
4106	4452
2298	239
2224	3931
2724	2157
5856	5363
2265	5730
2574	2153
2814	5125
5447	76
1443	1127
4341	5778
1381	1044
1480	5713
3662	4220
1201	5052
1417	4216
5853	3389
4657	4942
490	2418
3855	799
2188	725
5041	1240
723	5320
1724	3485
2005	5320
2513	5110
3882	2178
2836	2380
5062	2263
3179	3537
1011	4217
2120	3356
1389	2379
2015	4341
4977	617
4836	5464
589	3127
2034	3433
2012	3905
731	3639
511	1171
3671	5616
3378	3485
717	643
3755	4871
2912	4385
3793	3413
3826	5531
3817	5212
1218	1822
4224	2133
1090	1345
583	4296
1044	2050
1468	619
4633	3389
1649	633
3191	5238
1468	4538
5489	1868
1174	3882
1448	913
4689	2579
5395	5718
4863	4599
763	5799
3447	3389
4600	5156
11	4306
1970	3908
4407	4038
3301	1240
4205	5041
3065	4416
1354	2479
2137	3104
831	4106
8	2188
871	5702
1448	3065
4815	3385
3881	4970
260	2433
3707	4870
2897	4357
1284	1127
1505	4942
2506	4284
1009	5550
1197	3047
1099	391
4137	2604
2461	5513
4633	4280
4675	1012
990	3523
1197	4915
556	2255
5043	3085
1143	4805
763	4960
1448	3639
3967	4547
2430	4220
613	5444
3756	4812
4268	5768
3656	3938
5538	981
1800	3873
2594	2716
1704	481
4103	2560
1314	5052
726	4082
3237	1127
3364	495
895	2433
2010	4795
2467	3196
4608	1673
1314	3762
871	623
4671	1044
1971	4953
2041	4866
4812	5066
3612	4591
4689	4948
3883	3670
1389	1200
2142	3419
2698	4790
3245	3890
2994	2117
1820	4942
2513	4571
154	5752
2321	3577
3450	5712
2211	1923
460	4611
284	730
160	1197
1012	3129
2241	5416
4836	633
2918	1230
5586	619
723	4268
1161	4381
307	4325
2950	3301
284	836
2402	2980
315	3626
399	3268
1653	5089
2693	5158
4723	2011
4103	1861
5730	2604
1090	3290
558	918
2105	3778
1058	2374
4305	2341
1448	2282
1868	4836
5395	5124
402	3242
4744	4178
2518	5845
3898	3428
1014	4012
2041	766
2664	5052
4341	78
236	2984
4656	5693
2698	3149
831	1405
476	3778
1271	2084
1605	5473
3418	4416
3499	3090
3395	4559
2239	5433
3229	5143
1379	4182
5483	123
1325	1608
315	1171
831	5149
2657	2128
4840	4348
831	5480
2988	5613
787	2780
632	2970
2556	4827
1448	895
2214	3065
4081	2369
831	4233
2173	4987
4956	2996
1861	5456
1318	2203
3019	4891
2224	4106
4416	1846
3103	5572
1150	4530
2506	4026
1692	5416
84	4895
1462	3287
1452	1200
1653	2709
4103	1069
2634	2052
409	3260
314	3931
11	2087
1100	5616
507	2908
4633	1354
4608	493
4745	1704
3898	5110
1692	247
4689	3580
3190	4172
1385	2065
1389	3090
4237	3231
3586	730
2437	3391
4873	2433
1443	3393
1462	5718
1954	1320
1318	2380
331	1970
169	4548
3395	3625
1617	5690
4723	3545
4447	2024
9	4050
2994	280
2836	3677
3751	2250
2543	2979
507	5110
5041	5792
4656	3085
1244	4533
2013	2341
2632	1613
692	1852
595	3253
2994	723
5447	2894
1649	5464
4689	5550
3553	5575
1581	1822
2657	4519
1649	1802
5236	2717
2306	2717
3221	4333
1136	2098
4804	5216
643	3796
1443	4508
4362	235
409	2358
2452	540
4407	2239
4137	4583
1437	2664
678	3085
3707	4279
2724	4482
4556	676
103	1861
2536	167
4103	1904
2137	4902
4671	826
2530	3502
2306	326
3237	4237
996	1868
2340	2033
2693	4285
340	1058
4795	1191
1970	2939
1472	4547
3395	4827
5853	3090
5587	4158
3751	2346
1583	4131
2239	743
2173	399
5013	3389
1325	1706
3898	678
2754	792
402	4933
1982	944
2912	2370
1594	4017
3917	2178
1608	5069
3103	5254
3319	3966
5092	2117
3873	4815
3331	3626
2516	730
4113	3523
726	5092
5726	4389
4874	4172
998	484
4977	551
5551	2033
1448	981
3751	1396
4465	688
1468	444
2340	3507
1417	40
3817	1846
1218	2321
4245	3940
5834	486
3781	2433
3018	3601
2429	577
1545	5093
2321	4611
4195	2009
84	4131
895	845
959	1649
1914	1090
3149	2579
1394	4543
1521	4165
2468	3620
104	938
5365	2052
1354	3734
103	4165
3610	5453
2430	4915
3462	5723
4416	3015
5395	3392
3751	1279
5395	5532
723	4349
262	1319
3147	514
4452	5739
4420	4884
2664	2434
3417	2373
5660	5492
5062	228
2986	3275
4725	2947
2342	84
3390	5849
1297	5091
11	3015
154	3432
4633	5035
4198	356
3246	5683
4791	4929
3422	326
4766	4907
2379	2137
1496	5448
3011	4172
765	3882
1820	3642
3843	5453
2945	5702
3469	1394
741	3275
4950	570
5693	4547
1140	2664
307	951
4092	1871
2306	5087
1767	4165
1417	1897
894	3390
5062	259
1545	3356
1661	3334
4183	3242
2716	5215
5107	2481
878	5499
4956	1728
1201	2321
2664	2902
5065	4583
2716	4942
2574	66
2754	2484
666	1859
507	1841
875	2033
3826	5033
4627	3558
4484	4274
3967	4241
1967	5351
331	969
1443	5728
703	1090
9	4600
5395	5735
4881	1307
5356	356
2945	3931
5153	5690
5069	3370
5320	163
2034	4942
4868	3389
340	510
507	4014
2224	5495
2580	735
4657	3929
4405	5734
2791	2727
2224	1015
262	1581
1448	84
1649	3065
5230	3085
11	595
3364	3900
4133	5275
4779	5071
1715	4428
5421	2584
1090	3370
992	521
10	1135
3537	5254
1352	1014
5489	1838
1008	4871
2986	1568
5717	5637
3364	4121
5279	1596
666	1233
5449	2372
1505	2855
3639	4413
4429	5750
4689	5093
3639	5199
5401	3677
5232	4973
872	2765
1545	819
2525	3746
959	2211
1448	3159
1174	3161
5849	239
5699	2333
1417	4268
2241	2428
5706	5067
270	4893
3943	5314
1244	2211
4689	383
1649	4590
2102	3996
4138	3228
3993	2081
307	1557
1448	313
5314	4022
1381	1570
1252	3168
2012	4106
5150	5718
1024	2983
3448	2033
4479	1615
4683	1678
837	3066
1165	2052
4671	4348
1011	299
4305	5734
2306	2
4113	2366
1440	5781
4086	1810
692	1320
2012	3818
4689	938
1239	4416
3898	5141
11	3427
3843	2271
2709	725
4742	3385
2795	5660
2337	672
4977	458
1608	2431
5502	5652
3143	11
4683	2634
3419	2380
726	3818
1174	2519
5127	5359
865	2791
2409	2878
595	969
240	2865
2072	2535
2224	2958
4772	427
3301	4367
3080	1340
1494	2173
4633	3460
4874	2161
3395	414
3604	2445
4779	4600
4535	5051
3044	4565
1219	2950
972	5453
4671	3196
3688	3270
1218	1649
2468	4787
1284	3507
3388	1696
4633	5798
4758	2449
3736	4490
5726	2148
4518	1956
1527	3075
4881	2380
3908	5236
1354	4973
1649	3996
2865	2351
320	5549
1461	3443
1022	2878
779	3301
2491	482
5365	5464
3303	4036
5717	1546
3390	209
2265	4038
1244	2371
765	2012
1820	3930
279	2970
2224	3544
1391	1151
4633	4019
643	863
3237	4418
267	5363
1820	2447
2409	4444
514	5778
4744	2824
4766	949
5484	2508
837	5447
406	830
1970	385
4420	1281
815	5078
1545	767
4675	2369
748	4508
4416	1220
3364	484
933	5362
4627	3000
1508	4863
1033	230
460	4452
4687	5629
3126	5302
4018	4791
1572	5224
5127	420
3089	2117
1581	2366
4977	579
1387	2975
3168	2942
1568	1127
158	3890
5356	4605
589	4172
1661	231
5572	5215
4684	379
5495	1031
4563	3602
1034	4816
5276	4791
5451	2371
5314	662
1044	76
1040	4472
638	711
4712	1016
837	1382
1461	4325
1587	5285
5839	5451
3450	305
11	1275
1450	4524
2283	2918
4687	2239
136	4348
1058	3731
992	3485
4689	4296
595	3624
340	1861
4733	767
1058	4440
5536	5318
543	3196
5232	2450
5685	103
3301	5059
4508	3429
2945	5215
363	5093
5759	3489
5853	84
4042	3182
103	2039
104	604
860	3003
2396	672
4712	2399
1934	4611
731	4611
4018	5093
1015	4116
4633	1159
4024	5125
5150	3090
1034	5733
4305	2709
473	2664
3103	4301
5355	4216
4137	4418
3246	5511
1039	2441
492	2313
280	113
4703	1727
4168	197
1967	2759
111	2298
5066	1998
4633	1014
3688	2153
894	3074
298	2950
237	5570
5247	2598
363	1196
402	2263
3762	430
5156	4547
3105	5553
1581	4795
595	1889
1384	4385
55	3146
2441	2950
5502	4061
4675	378
1557	3222
3492	5101
3168	964
723	1099
466	4187
1608	4106
1505	4611
2041	5052
4103	4530
4518	3066
2530	2709
1837	5052
3537	5449
2114	3442
2072	2441
2865	455
1820	3793
4563	4381
996	3237
279	2308
3529	4325
1914	703
5630	4050
4717	4106
363	1031
1880	5360
4187	1003
666	3105
19	3047
2635	3485
4439	5059
540	2716
5041	833
3865	631
5563	655
1243	2129
1432	1218
4703	2970
1086	570
4103	5214
3438	3996
1505	5723
4086	5848
1333	3992
1715	5351
4977	725
678	2211
4191	5052
4416	5729
783	4491
2240	5573
399	4832
2591	1613
1557	482
2986	2650
4929	1013
3449	4611
476	2774
1838	3881
4195	688
514	2634
2094	4904
2795	4530
476	3275
460	3460
4563	5257
1692	326
4657	4795
1461	5548
2709	4416
1174	5155
1413	2687
902	4301
2	5092
104	1845
4464	2291
4633	1011
1452	2677
1174	4792
2506	3981
5551	1746
280	5110
3168	4449
171	1151
2342	3905
1011	2530
2998	4348
837	3368
678	2958
3647	290
1868	5134
4836	5752
990	3259
748	3242
5011	5570
4627	4268
1678	4791
4929	662
5832	2091
5523	5702
2892	5040
1522	510
4675	591
4084	3307
2704	5356
5242	2604
4556	2140
1136	5791
460	2912
260	1702
9	437
5782	829
1218	5087
5603	2334
3740	2584
2118	4546
3097	5495
1022	4518
1452	491
1822	5453
2236	3887
831	3977
4904	596
280	3290
84	1568
2543	4345
910	3887
399	5062
1558	5499
1366	3389
5778	803
3221	1746
486	662
5064	1637
2740	2370
1617	3132
2657	4283
3316	3085
1820	248
5680	605
3395	2157
5052	5714
402	3568
3650	4104
425	3301
4723	2429
5055	752
1034	3299
4563	1810
3462	529
540	1995
2181	5274
3339	2830
4689	4543
1468	5067
2337	2873
3443	3309
1440	2040
4320	1109
4305	2
2938	5532
1448	4584
2444	521
2497	17
1159	2704
11	1284
1717	3756
583	4056
5406	4948
859	3205
5356	197
2698	5513
4137	1706
2518	3078
1461	3842
3931	4530
4439	4908
3524	407
399	3918
2568	2113
1443	108
787	2039
831	2256
2013	2704
3301	3922
1588	5791
2306	593
4779	5453
1440	2211
1086	4082
1239	5447
4874	632
2909	4856
1970	1275
476	4829
5099	1848
267	485
959	1550
3040	1846
3339	4946
2974	2373
1692	3746
1363	2687
3449	1846
765	1015
2041	5028
583	938
4791	2145
1838	5108
3707	3222
576	417
4722	5739
2664	2915
1272	3085
154	5339
1268	3959
4874	5693
613	4131
3612	4047
399	4440
3237	2117
1318	3796
3417	4348
3103	5617
4444	1240
1174	5700
1174	5277
1649	4217
11	1151
3244	3610
4942	3432
918	2704
4675	3672
3586	4416
2015	5214
4344	2687
11	810
2581	5549
280	5069
4791	1370
4106	12
111	2665
5680	2980
784	2341
1723	427
1318	511
2479	5609
1461	5417
2	5473
2945	2285
1677	5616
1448	2341
486	4552
4137	1281
508	2519
2668	411
2972	642
4420	338
1521	5730
4779	3647
2306	3929
3797	5725
2506	2124
638	2945
3933	4358
1521	3602
3645	4600
5081	1274
229	472
4191	4557
4866	2178
1437	5745
[truncated: 40,547 more rows]
