# Supplementary material for: Modular Biological Function Is Most Effectively Captured by Combining Molecular Interaction Data Types
Source: PLoS One. 2013 May 3;8(5):e62670. doi: 10.1371/journal.pone.0062670 (PMC3643936; doi:10.1371/journal.pone.0062670)
Supplement: File S3 — The coregulation interaction network listed as pairwise interactions between nodes. The first line of the file reports the number of edges in the network. (ZIP) [file pone.0062670.s006.zip › coregulation_network.txt]

#3006725
1	17	50
1	4	43
1	5	38
1	24	60
1	22	60
1	50	75
1	47	75
1	38	43
1	74	21
1	73	33
1	72	25
1	78	43
1	77	43
1	76	75
1	101	14
1	112	29
1	93	60
1	127	19
1	126	33
1	171	35
1	204	38
1	241	75
1	228	50
1	219	60
1	217	21
1	269	21
1	270	16
1	267	50
1	266	33
1	251	50
1	243	22
1	284	60
1	285	21
1	280	16
1	275	23
1	277	60
1	355	27
1	307	8
1	315	38
1	317	11
1	404	30
1	411	38
1	417	21
1	428	30
1	377	60
1	466	50
1	533	50
1	537	43
1	535	38
1	550	14
1	524	22
1	526	50
1	518	75
1	626	43
1	583	38
1	589	50
1	570	38
1	682	33
1	628	23
1	641	60
1	730	50
1	701	16
1	818	21
1	800	43
1	775	43
1	776	43
1	884	60
1	906	43
1	827	27
1	848	11
1	1012	50
1	1013	43
1	1050	60
1	1054	15
1	1051	75
1	1062	21
1	1071	75
1	958	12
1	962	27
1	965	18
1	974	22
1	1000	60
1	1164	38
1	1162	25
1	1160	14
1	1148	27
1	1140	25
1	1193	27
1	1190	16
1	1185	75
1	1180	38
1	1101	32
1	1100	33
1	1132	50
1	1133	50
1	1130	60
1	1115	50
1	1268	50
1	1328	25
1	1299	60
1	1225	20
1	1226	15
1	1215	75
1	1251	50
1	1264	60
1	1239	38
1	1249	25
1	1437	17
1	1434	25
1	1410	10
1	1400	60
1	1402	27
1	1423	40
1	1414	21
1	1389	38
1	1338	14
1	1332	75
1	1557	43
1	1555	25
1	1566	15
1	1563	38
1	1577	25
1	1586	75
1	1537	14
1	1540	27
1	1546	30
1	1554	75
1	1496	60
1	1514	11
1	1510	38
1	1470	43
1	1481	10
1	1476	6
1	1487	50
1	1488	17
1	1707	5
1	1691	38
1	1692	43
1	1696	75
1	1697	25
1	1680	60
1	1667	60
1	1659	30
1	1653	38
1	1648	17
1	1643	11
1	1635	14
1	1627	14
1	1624	43
1	1621	8
1	1612	43
1	1814	50
1	1781	60
1	1775	23
1	1750	17
1	1718	17
1	1981	16
1	1983	43
1	1985	11
1	2009	33
1	2063	60
1	2065	60
1	2092	9
1	2074	27
1	1849	21
1	1853	38
1	1854	30
1	1855	25
1	1928	11
1	1960	9
1	2238	21
1	2240	38
1	2246	11
1	2267	60
1	2304	16
1	2303	27
1	2344	43
1	2102	30
1	2103	21
1	2114	27
1	2127	75
1	2135	75
1	2167	12
1	2168	50
1	2164	23
1	2193	13
1	2196	33
1	2197	43
1	2210	43
1	2214	13
1	2543	30
1	2544	15
1	2538	7
1	2505	60
1	2499	30
1	2501	60
1	2496	11
1	2498	23
1	2497	75
1	2491	18
1	2488	27
1	2487	21
1	2486	43
1	2610	9
1	2555	50
1	2394	30
1	2401	75
1	2374	14
1	2382	33
1	2381	20
1	2367	75
1	2457	50
1	2449	27
1	2429	9
1	2790	38
1	2756	25
1	2852	60
1	2807	21
1	2644	50
1	2661	60
1	2669	38
1	2614	19
1	2625	33
1	2623	13
1	2642	24
1	2636	21
1	2710	33
1	2734	60
1	2736	15
1	2738	21
1	2737	50
1	2678	30
1	2703	43
1	3077	75
1	3063	60
1	3062	21
1	3119	38
1	3021	60
1	3046	15
1	3034	33
1	3038	82
1	2952	43
1	2939	8
1	2933	60
1	2989	14
1	2986	25
1	2981	14
1	2898	75
1	2921	43
1	2902	75
1	3325	38
1	3344	21
1	3342	7
1	3361	25
1	3365	30
1	3272	38
1	3292	14
1	3298	33
1	3311	38
1	3312	33
1	3313	33
1	3233	38
1	3239	38
1	3153	50
1	3155	75
1	3182	43
1	3172	43
1	3624	50
1	3606	75
1	3604	10
1	3618	17
1	3617	50
1	3601	30
1	3560	33
1	3539	21
1	3524	33
1	3526	38
1	3485	25
1	3486	38
1	3483	75
1	3470	14
1	3474	21
1	3455	25
1	3456	12
1	3432	50
1	3412	10
1	3397	20
1	3393	15
1	3865	18
1	3878	43
1	3879	15
1	3883	23
1	3890	38
1	3841	11
1	3851	30
1	3799	43
1	3808	38
1	3805	38
1	3815	50
1	3812	40
1	3814	33
1	3785	33
1	3741	38
1	3757	8
1	3760	60
1	3747	21
1	3707	13
1	3713	33
1	3716	38
1	3722	23
1	3678	13
1	3644	43
1	3666	60
1	4207	21
1	4188	32
1	4193	21
1	4261	8
1	4244	38
1	4234	30
1	4333	11
1	4313	25
1	4306	43
1	4285	8
1	4400	33
1	4385	27
1	4376	60
1	4349	50
1	4345	27
1	4341	27
1	4342	13
1	4340	38
1	3933	60
1	3940	30
1	3892	18
1	3898	43
1	3897	30
1	3921	43
1	3996	8
1	4009	43
1	4008	50
1	3968	50
1	3966	20
1	3977	17
1	3972	60
1	3984	75
1	4053	23
1	4052	30
1	4056	50
1	4021	50
1	4026	30
1	4046	75
1	4142	30
1	4688	33
1	4664	33
1	4732	33
1	4731	38
1	4735	25
1	4772	43
1	4812	33
1	4803	50
1	4794	21
1	4787	12
1	4846	30
1	4829	14
1	4819	30
1	4875	38
1	4882	50
1	4879	23
1	4873	16
1	4872	60
1	4866	75
1	4852	13
1	4907	60
1	4912	75
1	4894	20
1	4410	25
1	4450	13
1	4462	21
1	4483	23
1	4486	75
1	4509	38
1	4520	60
1	4525	14
1	4535	75
1	4531	15
1	4532	16
1	4554	38
1	4651	21
1	5297	11
1	5289	38
1	5274	21
1	5264	50
1	5259	18
1	5242	43
1	5241	38
1	5235	27
1	5224	20
1	5212	60
1	5195	43
1	5200	15
1	5191	23
1	5417	75
1	5402	43
1	5368	18
1	5364	75
1	5378	17
1	5347	43
1	5350	23
1	5360	27
1	5359	50
1	5326	16
1	5323	13
1	5305	60
1	5018	27
1	5012	8
1	5033	50
1	5032	30
1	4987	30
1	5003	27
1	5004	75
1	4961	60
1	4967	21
1	4968	50
1	5145	50
1	5146	21
1	5139	27
1	5154	50
1	5158	43
1	5169	18
1	5167	38
1	5077	55
1	5088	25
1	5096	43
1	5101	50
1	5044	75
1	5774	33
1	5763	60
1	5805	30
1	5806	21
1	5790	60
1	5781	33
1	5690	25
1	5740	14
1	5816	21
1	5813	12
1	5812	20
1	5826	38
1	5820	25
1	5504	23
1	5536	60
1	5550	27
1	5548	21
1	5445	38
1	5620	18
1	5636	100
1	5655	15
1	5661	27
1	5667	18
1	5671	38
1	5555	12
1	5584	43
1	5585	27
1	5598	75
15	16	100
15	3	25
15	6	60
15	20	60
15	46	100
15	44	24
15	35	100
15	70	75
15	68	27
15	74	23
15	78	50
15	77	50
15	80	75
15	53	100
15	54	100
15	51	18
15	58	38
15	55	100
15	60	75
15	65	60
15	63	100
15	99	25
15	101	15
15	104	60
15	112	15
15	83	50
15	85	60
15	90	75
15	95	60
15	136	43
15	135	38
15	132	75
15	146	23
15	143	19
15	141	14
15	139	60
15	116	75
15	129	15
15	128	60
15	126	38
15	164	50
15	163	100
15	175	50
15	178	50
15	171	38
15	174	75
15	173	75
15	151	100
15	160	29
15	158	100
15	204	43
15	210	50
15	199	38
15	200	75
15	181	100
15	235	100
15	236	86
15	238	15
15	242	27
15	229	75
15	231	33
15	233	23
15	234	60
15	220	75
15	219	75
15	226	60
15	214	23
15	217	23
15	271	16
15	269	46
15	267	60
15	268	38
15	265	150
15	266	75
15	263	75
15	258	60
15	257	50
15	256	19
15	255	50
15	254	50
15	253	75
15	251	60
15	250	21
15	247	60
15	306	50
15	287	46
15	289	50
15	280	17
15	275	24
15	345	33
15	344	20
15	347	75
15	362	100
15	359	100
15	356	29
15	355	30
15	369	50
15	368	38
15	365	38
15	312	75
15	307	16
15	319	100
15	316	17
15	317	12
15	324	100
15	323	50
15	326	38
15	338	43
15	406	27
15	404	33
15	407	27
15	408	100
15	418	75
15	422	14
15	419	100
15	428	33
15	381	43
15	385	20
15	391	75
15	397	75
15	402	60
15	481	60
15	480	33
15	476	75
15	471	75
15	470	100
15	468	75
15	467	60
15	498	60
15	495	13
15	496	43
15	493	16
15	492	23
15	483	50
15	450	60
15	444	60
15	443	38
15	445	100
15	439	75
15	441	75
15	437	50
15	466	60
15	461	100
15	462	27
15	451	100
15	542	100
15	541	43
15	532	67
15	531	60
15	537	50
15	535	86
15	555	27
15	562	75
15	550	14
15	547	60
15	510	75
15	509	60
15	511	50
15	499	21
15	506	60
15	524	12
15	527	11
15	517	16
15	520	100
15	521	10
15	612	33
15	613	75
15	626	50
15	596	75
15	597	60
15	604	25
15	583	43
15	580	33
15	579	60
15	593	75
15	590	75
15	567	30
15	563	100
15	678	21
15	677	100
15	679	46
15	682	38
15	681	50
15	664	60
15	673	150
15	646	75
15	643	75
15	651	50
15	656	35
15	655	43
15	636	50
15	640	60
15	754	100
15	744	60
15	745	60
15	739	100
15	735	50
15	733	33
15	728	75
15	727	150
15	729	100
15	718	33
15	715	100
15	711	60
15	703	38
15	702	43
15	701	17
15	700	75
15	699	75
15	698	100
15	694	60
15	693	100
15	692	27
15	691	60
15	818	23
15	797	75
15	800	50
15	799	100
15	788	100
15	787	120
15	794	100
15	793	100
15	779	16
15	773	100
15	771	43
15	772	38
15	777	60
15	768	100
15	758	17
15	761	75
15	895	100
15	896	38
15	898	60
15	891	60
15	887	100
15	888	60
15	890	22
15	883	33
15	885	18
15	886	50
15	913	100
15	907	60
15	906	50
15	899	35
15	929	100
15	930	50
15	927	30
15	928	38
15	925	18
15	919	27
15	920	100
15	918	50
15	915	100
15	946	75
15	943	21
15	937	100
15	934	43
15	933	23
15	932	100
15	931	60
15	827	30
15	829	33
15	834	60
15	820	23
15	824	60
15	825	27
15	844	100
15	846	75
15	848	23
15	838	27
15	841	100
15	861	100
15	866	24
15	851	75
15	858	75
15	856	50
15	877	75
15	879	50
15	869	43
15	872	27
15	871	100
15	1034	120
15	1027	100
15	1029	86
15	1040	16
15	1047	43
15	1057	100
15	1055	19
15	1061	100
15	1059	43
15	1073	100
15	1072	21
15	1070	43
15	1067	75
15	947	27
15	952	27
15	958	13
15	960	67
15	962	30
15	961	100
15	964	75
15	968	50
15	970	75
15	971	100
15	974	12
15	978	50
15	985	75
15	983	100
15	990	33
15	992	100
15	1002	60
15	999	50
15	1000	75
15	1006	75
15	1003	38
15	1168	100
15	1160	15
15	1158	60
15	1156	75
15	1155	27
15	1151	150
15	1149	60
15	1150	18
15	1148	30
15	1141	30
15	1140	27
15	1192	100
15	1175	75
15	1176	75
15	1177	50
15	1178	38
15	1101	17
15	1099	33
15	1106	10
15	1094	60
15	1091	38
15	1077	75
15	1124	20
15	1125	27
15	1127	43
15	1116	75
15	1117	13
15	1118	75
15	1120	23
15	1122	100
15	1107	43
15	1111	100
15	1290	67
15	1287	33
15	1285	43
15	1286	75
15	1284	20
15	1298	75
15	1295	38
15	1315	75
15	1329	100
15	1304	100
15	1312	60
15	1311	100
15	1310	50
15	1219	100
15	1225	43
15	1226	32
15	1224	27
15	1229	75
15	1227	32
15	1231	60
15	1251	60
15	1253	50
15	1261	43
15	1264	75
15	1265	14
15	1236	22
15	1235	60
15	1239	43
15	1437	18
15	1441	27
15	1429	50
15	1432	50
15	1454	43
15	1453	100
15	1452	27
15	1451	60
15	1457	43
15	1456	100
15	1443	38
15	1450	75
15	1449	60
15	1403	27
15	1405	75
15	1406	14
15	1407	20
15	1408	100
15	1410	11
15	1402	30
15	1422	17
15	1423	43
15	1412	33
15	1411	60
15	1414	23
15	1413	25
15	1376	55
15	1371	75
15	1367	43
15	1368	50
15	1366	43
15	1391	20
15	1390	100
15	1389	43
15	1379	100
15	1340	100
15	1335	100
15	1338	14
15	1331	75
15	1361	75
15	1356	21
15	1352	100
15	1351	38
15	1353	100
15	1349	75
15	1558	14
15	1557	50
15	1566	16
15	1565	12
15	1564	100
15	1563	43
15	1570	75
15	1569	10
15	1572	75
15	1577	55
15	1578	50
15	1581	43
15	1579	33
15	1583	67
15	1523	75
15	1526	100
15	1528	55
15	1527	21
15	1531	25
15	1536	100
15	1535	20
15	1538	100
15	1537	14
15	1540	30
15	1542	43
15	1546	33
15	1548	75
15	1549	10
15	1550	50
15	1551	30
15	1552	60
15	1553	75
15	1493	100
15	1491	38
15	1503	38
15	1499	38
15	1514	11
15	1510	43
15	1522	75
15	1518	60
15	1515	60
15	1516	27
15	1464	100
15	1460	18
15	1471	33
15	1474	75
15	1468	60
15	1470	50
15	1479	33
15	1480	43
15	1476	13
15	1477	43
15	1478	75
15	1488	18
15	1490	35
15	1484	60
15	1486	75
15	1707	6
15	1712	27
15	1714	30
15	1704	75
15	1706	100
15	1691	43
15	1693	75
15	1684	75
15	1680	75
15	1669	75
15	1667	75
15	1673	60
15	1659	16
15	1660	100
15	1664	100
15	1654	75
15	1657	17
15	1656	35
15	1648	18
15	1643	12
15	1632	100
15	1627	14
15	1628	38
15	1630	75
15	1621	8
15	1618	100
15	1615	27
15	1612	50
15	1608	75
15	1605	100
15	1595	27
15	1596	100
15	1593	50
15	1592	75
15	1589	20
15	1827	9
15	1834	43
15	1838	43
15	1840	43
15	1814	60
15	1815	50
15	1822	75
15	1823	86
15	1797	75
15	1798	100
15	1801	75
15	1800	100
15	1784	60
15	1783	46
15	1787	75
15	1768	75
15	1770	100
15	1764	75
15	1765	75
15	1766	100
15	1775	25
15	1774	100
15	1752	43
15	1751	38
15	1754	27
15	1753	60
15	1750	18
15	1735	60
15	1733	86
15	1745	75
15	1746	50
15	1743	75
15	1744	75
15	1742	100
15	1720	21
15	1719	27
15	1718	18
15	1730	75
15	1729	33
15	1728	100
15	1998	43
15	2000	50
15	1987	27
15	1988	21
15	1992	25
15	1993	75
15	1979	60
15	1982	14
15	1981	17
15	1983	50
15	1985	11
15	1975	75
15	2026	100
15	2024	75
15	2013	100
15	2015	100
15	2004	100
15	2003	21
15	2007	75
15	2065	75
15	2066	60
15	2059	20
15	2060	75
15	2062	43
15	2055	33
15	2057	50
15	2054	43
15	2049	60
15	2045	21
15	2039	43
15	2042	50
15	2095	21
15	2093	75
15	2092	18
15	2080	46
15	2078	50
15	2071	50
15	2069	75
15	1859	75
15	1861	43
15	1873	43
15	1845	12
15	1847	38
15	1848	43
15	1849	11
15	1855	27
15	1895	120
15	1899	100
15	1906	38
15	1885	50
15	1889	38
15	1887	100
15	1888	43
15	1928	22
15	1927	43
15	1929	60
15	1924	38
15	1926	100
15	1925	33
15	1914	20
15	1919	60
15	1920	75
15	1915	43
15	1962	75
15	1961	40
15	1960	18
15	1958	33
15	1968	75
15	1967	38
15	1966	50
15	1964	60
15	1952	75
15	1948	38
15	2238	46
15	2242	100
15	2240	43
15	2230	60
15	2229	100
15	2234	23
15	2232	75
15	2231	43
15	2252	75
15	2257	67
15	2250	43
15	2248	100
15	2268	100
15	2267	75
15	2270	21
15	2269	43
15	2262	100
15	2264	67
15	2283	60
15	2284	43
15	2285	60
15	2288	12
15	2276	43
15	2280	75
15	2304	17
15	2303	30
15	2302	27
15	2300	75
15	2298	20
15	2297	50
15	2294	43
15	2293	14
15	2317	43
15	2313	43
15	2311	30
15	2312	60
15	2338	100
15	2337	15
15	2332	150
15	2333	38
15	2330	60
15	2351	100
15	2348	75
15	2339	43
15	2340	50
15	2341	43
15	2342	46
15	2101	100
15	2102	33
15	2105	15
15	2106	25
15	2103	23
15	2104	75
15	2110	27
15	2107	60
15	2108	75
15	2114	60
15	2111	25
15	2112	75
15	2118	75
15	2119	23
15	2125	75
15	2124	50
15	2127	43
15	2132	60
15	2133	60
15	2134	100
15	2142	25
15	2144	18
15	2148	43
15	2147	43
15	2152	75
15	2151	43
15	2153	25
15	2159	43
15	2170	100
15	2168	60
15	2163	11
15	2164	25
15	2176	43
15	2174	75
15	2186	60
15	2180	27
15	2179	86
15	2193	14
15	2192	27
15	2188	50
15	2187	50
15	2202	75
15	2197	50
15	2198	38
15	2207	33
15	2209	75
15	2210	50
15	2212	86
15	2211	43
15	2214	26
15	2224	43
15	2223	21
15	2543	33
15	2544	16
15	2541	86
15	2539	46
15	2540	46
15	2536	60
15	2530	100
15	2528	43
15	2524	16
15	2518	38
15	2511	100
15	2514	33
15	2510	50
15	2496	23
15	2498	50
15	2493	60
15	2488	30
15	2487	23
15	2483	100
15	2486	50
15	2605	75
15	2609	10
15	2610	18
15	2608	100
15	2599	33
15	2594	75
15	2580	19
15	2575	50
15	2577	75
15	2563	12
15	2564	75
15	2569	100
15	2561	100
15	2549	60
15	2552	75
15	2551	75
15	2410	50
15	2409	100
15	2403	60
15	2417	50
15	2416	75
15	2413	60
15	2412	43
15	2394	33
15	2389	30
15	2390	12
15	2387	75
15	2388	33
15	2402	20
15	2399	100
15	2398	50
15	2375	33
15	2373	19
15	2385	18
15	2382	38
15	2381	21
15	2360	38
15	2362	60
15	2366	60
15	2473	60
15	2472	16
15	2471	75
15	2480	60
15	2454	33
15	2452	55
15	2457	60
15	2458	50
15	2455	75
15	2456	23
15	2462	75
15	2460	75
15	2465	60
15	2463	75
15	2436	100
15	2444	75
15	2443	38
15	2446	60
15	2445	100
15	2447	14
15	2449	30
15	2420	50
15	2425	100
15	2427	100
15	2429	10
15	2430	100
15	2432	27
15	2780	100
15	2782	33
15	2777	60
15	2771	100
15	2800	60
15	2801	43
15	2793	60
15	2787	43
15	2788	20
15	2789	19
15	2790	43
15	2750	50
15	2743	50
15	2741	50
15	2740	16
15	2739	100
15	2760	33
15	2758	100
15	2755	23
15	2756	27
15	2848	75
15	2840	50
15	2839	75
15	2861	38
15	2863	100
15	2851	50
15	2806	50
15	2803	100
15	2810	75
15	2829	55
15	2830	43
15	2827	60
15	2831	30
15	2832	60
15	2826	38
15	2823	100
15	2650	23
15	2646	50
15	2665	33
15	2660	100
15	2674	60
15	2668	75
15	2667	38
15	2617	13
15	2614	20
15	2611	60
15	2612	100
15	2625	38
15	2623	26
15	2642	25
15	2639	75
15	2638	27
15	2636	23
15	2707	60
15	2712	60
15	2717	75
15	2718	27
15	2726	19
15	2725	75
15	2732	60
15	2731	75
15	2734	75
15	2733	75
15	2736	10
15	2735	7
15	2677	43
15	2675	43
15	2676	50
15	2681	100
15	2679	35
15	2680	9
15	2683	100
15	2687	38
15	2688	38
15	2693	100
15	2692	20
15	2702	33
15	2706	50
15	2705	75
15	3079	25
15	3085	43
15	3060	18
15	3062	11
15	3072	50
15	3114	75
15	3122	50
15	3116	100
15	3095	60
15	3093	100
15	3092	60
15	3105	75
15	3103	43
15	3011	20
15	3013	100
15	3014	10
15	3015	100
15	3021	75
15	3023	75
15	3024	21
15	3025	15
15	3026	75
15	2998	60
15	3003	38
15	3008	33
15	3010	38
15	3046	32
15	3052	32
15	3030	50
15	3029	60
15	3028	33
15	3027	60
15	3034	38
15	3033	43
15	3031	60
15	3038	30
15	3035	60
15	3042	100
15	3040	100
15	2956	75
15	2958	60
15	2950	100
15	2939	16
15	2937	50
15	2931	20
15	2934	75
15	2990	43
15	2988	43
15	2986	27
15	2985	33
15	2983	38
15	2981	14
15	2979	60
15	2977	14
15	2978	14
15	2976	100
15	2973	100
15	2971	38
15	2972	50
15	2891	60
15	2893	60
15	2887	100
15	2877	50
15	2880	100
15	2868	75
15	2872	43
15	2874	38
15	2926	50
15	2925	38
15	2928	33
15	2927	43
15	2920	50
15	2908	38
15	2911	11
15	2912	15
15	2906	30
15	2903	32
15	2904	43
15	3321	25
15	3320	100
15	3326	67
15	3325	43
15	3333	33
15	3334	12
15	3343	75
15	3344	23
15	3342	7
15	3339	43
15	3340	60
15	3351	75
15	3350	60
15	3356	50
15	3357	43
15	3367	60
15	3364	75
15	3365	33
15	3375	60
15	3371	50
15	3254	33
15	3253	75
15	3251	60
15	3270	40
15	3273	38
15	3272	43
15	3275	75
15	3281	50
15	3282	50
15	3283	100
15	3289	60
15	3296	100
15	3298	38
15	3299	50
15	3300	75
15	3301	60
15	3303	60
15	3306	12
15	3309	100
15	3311	43
15	3312	38
15	3313	38
15	3202	60
15	3197	50
15	3198	55
15	3193	27
15	3194	43
15	3192	50
15	3190	25
15	3187	38
15	3218	38
15	3216	43
15	3206	21
15	3204	33
15	3233	43
15	3226	27
15	3247	50
15	3242	30
15	3125	46
15	3124	100
15	3148	75
15	3154	27
15	3152	43
15	3151	43
15	3144	60
15	3163	75
15	3166	23
15	3157	75
15	3158	14
15	3184	18
15	3183	33
15	3186	60
15	3185	20
15	3174	75
15	3176	14
15	3175	60
15	3178	25
15	3177	25
15	3621	100
15	3622	43
15	3623	27
15	3630	33
15	3603	25
15	3610	100
15	3608	43
15	3614	100
15	3618	18
15	3588	100
15	3589	50
15	3590	75
15	3592	100
15	3596	38
15	3600	40
15	3601	33
15	3574	75
15	3573	75
15	3579	100
15	3582	60
15	3581	100
15	3585	25
15	3562	86
15	3559	38
15	3560	38
15	3557	43
15	3556	75
15	3570	75
15	3566	75
15	3563	75
15	3546	100
15	3545	60
15	3544	38
15	3543	75
15	3539	23
15	3551	67
15	3550	100
15	3548	43
15	3547	21
15	3528	60
15	3523	50
15	3524	38
15	3525	19
15	3526	43
15	3535	100
15	3534	60
15	3512	75
15	3511	75
15	3520	23
15	3501	100
15	3500	75
15	3503	60
15	3494	15
15	3493	33
15	3492	27
15	3497	100
15	3484	50
15	3487	14
15	3467	75
15	3470	15
15	3469	60
15	3472	75
15	3462	100
15	3464	23
15	3466	18
15	3451	60
15	3452	30
15	3453	60
15	3455	27
15	3457	75
15	3458	100
15	3444	27
15	3438	75
15	3436	19
15	3425	60
15	3419	50
15	3415	60
15	3414	60
15	3409	50
15	3406	27
15	3400	14
15	3402	50
15	3398	75
15	3397	43
15	3394	100
15	3387	50
15	3389	60
15	3379	43
15	3381	75
15	3864	100
15	3865	19
15	3874	60
15	3877	38
15	3878	50
15	3879	16
15	3880	60
15	3885	75
15	3889	100
15	3830	75
15	3827	30
15	3834	100
15	3831	50
15	3838	60
15	3837	150
15	3836	100
15	3835	100
15	3841	22
15	3840	75
15	3849	100
15	3847	100
15	3853	38
15	3854	25
15	3851	16
15	3857	75
15	3795	30
15	3810	60
15	3815	60
15	3816	23
15	3811	60
15	3812	21
15	3824	75
15	3825	33
15	3822	21
15	3768	75
15	3765	75
15	3778	38
15	3777	50
15	3775	55
15	3772	75
15	3771	100
15	3780	60
15	3790	38
15	3739	100
15	3740	75
15	3741	86
15	3742	55
15	3744	60
15	3736	100
15	3758	100
15	3757	8
15	3759	50
15	3749	50
15	3751	60
15	3709	43
15	3707	14
15	3708	55
15	3700	75
15	3705	27
15	3704	55
15	3729	100
15	3679	10
15	3680	100
15	3681	43
15	3682	75
15	3667	50
15	3668	27
15	3696	43
15	3688	75
15	3690	100
15	3685	17
15	3649	18
15	3643	43
15	3641	75
15	3640	50
15	3659	17
15	3657	75
15	3654	100
15	3653	43
15	3651	100
15	4198	60
15	4200	15
15	4202	75
15	4179	75
15	4182	75
15	4181	75
15	4184	33
15	4183	21
15	4186	100
15	4188	17
15	4165	43
15	4163	43
15	4169	43
15	4174	60
15	4177	33
15	4150	35
15	4153	38
15	4151	33
15	4158	75
15	4162	60
15	4160	100
15	4159	60
15	4264	75
15	4261	8
15	4274	75
15	4248	50
15	4247	60
15	4249	18
15	4243	25
15	4251	55
15	4234	33
15	4231	33
15	4232	75
15	4229	60
15	4242	43
15	4236	12
15	4214	60
15	4213	60
15	4212	75
15	4226	30
15	4223	50
15	4331	23
15	4333	12
15	4338	38
15	4323	38
15	4326	14
15	4318	50
15	4319	50
15	4322	19
15	4309	26
15	4310	15
15	4313	55
15	4314	27
15	4305	100
15	4294	100
15	4292	75
15	4296	43
15	4295	75
15	4285	8
15	4277	50
15	4278	75
15	4275	23
15	4276	75
15	4402	50
15	4396	16
15	4395	25
15	4398	50
15	4397	50
15	4392	75
15	4388	25
15	4390	60
15	4389	43
15	4383	75
15	4372	50
15	4370	75
15	4369	38
15	4367	100
15	4364	75
15	4363	75
15	4357	27
15	4356	75
15	4351	50
15	4349	60
15	4345	30
15	4341	30
15	4342	13
15	4339	75
15	4340	43
15	3926	100
15	3927	150
15	3935	75
15	3940	33
15	3951	60
15	3892	9
15	3894	100
15	3893	30
15	3896	60
15	3895	15
15	3897	33
15	3900	75
15	3899	100
15	3902	33
15	3903	33
15	3908	100
15	3915	100
15	3919	30
15	3993	86
15	3992	75
15	3991	100
15	3990	43
15	3988	75
15	3999	43
15	3996	8
15	4009	50
15	4003	27
15	4004	27
15	4018	16
15	4013	33
15	3961	27
15	3966	21
15	3977	35
15	3978	100
15	3971	100
15	3972	75
15	3980	100
15	4061	30
15	4065	75
15	4066	20
15	4063	20
15	4051	50
15	4057	50
15	4077	75
15	4075	75
15	4081	38
15	4019	75
15	4048	14
15	4047	43
15	4035	60
15	4037	50
15	4040	38
15	4042	60
15	4126	15
15	4124	75
15	4122	50
15	4119	38
15	4145	27
15	4142	33
15	4140	24
15	4138	38
15	4137	43
15	4136	75
15	4135	33
15	4133	27
15	4131	43
15	4095	50
15	4098	50
15	4087	75
15	4088	100
15	4084	86
15	4100	60
15	4099	75
15	4102	43
15	4681	75
15	4679	75
15	4678	50
15	4676	13
15	4690	21
15	4688	38
15	4685	33
15	4664	18
15	4663	38
15	4659	50
15	4673	30
15	4667	100
15	4712	43
15	4722	60
15	4716	75
15	4704	60
15	4701	33
15	4741	75
15	4742	43
15	4745	60
15	4746	30
15	4743	60
15	4744	75
15	4726	60
15	4728	43
15	4727	100
15	4734	75
15	4731	20
15	4735	27
15	4781	21
15	4783	50
15	4784	60
15	4756	50
15	4757	43
15	4759	60
15	4766	20
15	4768	100
15	4814	100
15	4813	75
15	4805	50
15	4803	60
15	4799	60
15	4800	120
15	4794	23
15	4789	50
15	4787	24
15	4850	16
15	4843	12
15	4846	33
15	4845	33
15	4839	60
15	4842	20
15	4841	27
15	4833	100
15	4827	60
15	4828	43
15	4829	15
15	4823	50
15	4824	33
15	4825	60
15	4819	33
15	4822	60
15	4878	100
15	4877	50
15	4875	43
15	4879	24
15	4870	100
15	4869	21
15	4861	50
15	4862	19
15	4859	43
15	4864	25
15	4853	75
15	4851	50
15	4852	26
15	4857	33
15	4858	50
15	4856	75
15	4899	100
15	4891	60
15	4897	60
15	4884	60
15	4887	50
15	4410	27
15	4409	50
15	4404	38
15	4415	21
15	4423	75
15	4424	50
15	4425	100
15	4426	75
15	4422	60
15	4431	50
15	4428	100
15	4441	67
15	4440	19
15	4450	26
15	4449	50
15	4448	25
15	4455	100
15	4453	120
15	4452	23
15	4465	43
15	4463	60
15	4462	11
15	4467	27
15	4469	33
15	4474	60
15	4477	75
15	4483	50
15	4491	50
15	4495	100
15	4496	75
15	4502	100
15	4500	75
15	4504	19
15	4509	43
15	4513	50
15	4512	38
15	4511	38
15	4517	75
15	4530	75
15	4527	75
15	4543	60
15	4540	50
15	4538	23
15	4560	60
15	4562	100
15	4547	75
15	4576	38
15	4566	75
15	4588	15
15	4585	60
15	4584	75
15	4582	60
15	4579	33
15	4605	38
15	4607	60
15	4608	33
15	4597	38
15	4602	38
15	4622	75
15	4621	50
15	4623	50
15	4614	33
15	4615	75
15	4635	27
15	4640	38
15	4630	43
15	4633	30
15	4654	75
15	4653	75
15	4652	60
15	4658	33
15	4644	50
15	5296	33
15	5297	22
15	5291	100
15	5293	67
15	5294	100
[truncated: 998,000+ more rows]
