# Supplementary material for: Modular Biological Function Is Most Effectively Captured by Combining Molecular Interaction Data Types
Source: PLoS One. 2013 May 3;8(5):e62670. doi: 10.1371/journal.pone.0062670 (PMC3643936; doi:10.1371/journal.pone.0062670)
Supplement: File S4 — The combined interaction network listed as pairwise interactions between nodes. The first line of the file reports the number of edges in the network. (ZIP) [file pone.0062670.s007.zip › combined_network.txt]

#3052053
3177	3499	27
3383	5240	25
3177	3497	27
3177	3498	27
3799	3948	43
2357	5551	20
638	2291	43
1483	3677	43
3799	3944	50
1483	3678	24
638	2293	14
1483	3679	27
3799	3946	38
2357	5555	23
2625	2964	38
699	5126	25
3799	3953	60
2625	2966	23
699	5127	86
638	2288	12
1483	3683	50
2625	2961	33
1375	3206	18
3177	3486	40
3177	3487	52
3177	3488	21
3616	5394	43
1483	3687	27
1483	3684	55
2625	2945	30
3799	3963	75
699	5116	23
1483	3694	50
5502	3085	2863
3616	5392	38
3177	3494	43
3177	3493	71
3085	5506	50
3177	3496	46
3085	5503	46
3177	3495	25
3085	5504	20
3177	3492	63
3177	3491	50
3085	5508	43
769	2080	23
769	2082	100
1483	3659	14
769	2081	75
3799	3921	38
2625	2935	38
638	2270	43
638	2271	75
5359	223	2863
2625	2939	21
1483	3652	15
1483	3653	60
3085	5510	33
638	2269	43
1483	3661	21
3085	5513	43
638	2264	33
769	2074	14
1375	3226	21
769	2077	75
769	2092	18
2625	2925	25
3799	3932	38
2625	2923	33
3799	3933	100
2357	5546	43
1483	3667	33
2625	2927	27
1483	3663	50
638	2257	67
1483	3671	50
3085	5521	38
3799	3942	60
3085	5520	43
638	2253	38
3799	3940	27
2625	2931	16
3085	5529	50
1375	3238	43
3085	5527	46
1375	3239	30
3085	5528	8
3085	5525	25
1483	3630	25
2625	2919	30
2625	2912	13
1483	3636	38
769	2062	43
1483	3639	33
2357	5594	50
3383	5283	43
769	2057	50
769	2059	40
1389	5397	17
769	2055	33
769	2054	43
1389	5391	50
1389	5392	25
3799	3996	23
1389	5390	27
3799	3990	33
638	2246	23
3799	3993	33
1389	5394	27
1483	3643	30
2625	2906	21
1483	3640	67
2625	2904	27
2625	2903	39
3799	3999	33
1483	3644	33
3031	5110	75
1483	3649	15
769	2071	50
1219	2998	75
638	2231	43
2625	2911	19
638	2232	75
638	2235	25
638	2234	23
3799	3966	19
1483	3612	67
1483	3611	18
3799	3968	43
2357	5574	86
1483	3618	15
1389	5377	16
1389	5378	15
769	2036	75
769	2039	43
638	2222	43
638	2223	43
638	2224	43
1389	5371	43
2625	2900	21
1483	3624	38
3799	3977	16
1483	3623	21
3799	3976	60
1483	3622	30
2357	5584	43
3383	5296	38
1483	3629	33
1483	3628	50
1389	5388	13
769	2045	43
1389	5389	38
638	2214	13
1389	5383	19
638	2211	2863
638	2212	43
1389	5385	7
1389	5381	43
1120	5791	25
1120	5790	23
1591	4215	100
638	2203	100
638	2207	67
151	5250	18
151	5251	75
1591	4218	50
151	5255	60
638	2208	100
3177	3414	69
151	5258	100
3177	3415	69
151	5257	150
3177	3416	23
151	5256	100
3177	3412	8
1120	5788	25
1120	5785	18
1120	5786	25
3177	3417	27
3177	3418	64
3177	3419	43
1591	4228	75
1591	4226	33
1120	5783	21
1591	4222	150
151	5240	25
151	5241	50
151	5243	100
151	5244	27
1483	3604	19
3177	3402	43
3177	3403	50
1483	3607	50
3177	3400	52
2386	5088	27
1120	5774	18
1591	4231	18
1120	5777	53
3177	3408	19
1120	5778	60
1483	3600	33
3177	3409	43
1483	3601	50
3177	3406	32
1120	5773	38
3177	3440	27
3177	3433	46
151	5239	75
3177	3434	27
3177	3435	40
3177	3436	38
3177	3438	25
2221	4452	23
1120	5769	25
1120	5764	21
1120	5760	20
1591	4200	16
1591	4204	12
151	5221	150
769	2000	50
3177	3430	27
3177	3422	27
151	5228	50
3177	3423	46
3177	3421	27
3177	3426	25
3177	3427	25
3177	3424	25
3177	3425	46
1120	5757	25
3177	3428	27
1120	5758	46
3177	3429	25
3177	3460	25
3177	3461	14
151	5293	38
3177	3463	27
699	5167	43
151	5297	12
151	5296	38
1591	4259	75
699	5169	38
151	5291	150
151	5290	150
1591	4261	9
3177	3458	27
3177	3457	50
3177	3459	27
3177	3454	64
3177	3453	46
3177	3456	47
3177	3455	47
3177	3451	46
151	5282	150
3177	3452	33
151	5281	27
151	5284	75
3177	3450	27
699	5153	43
151	5283	43
151	5287	100
2625	2998	33
2625	2999	38
2625	2993	33
1591	4275	25
2625	2989	13
3177	3449	21
151	5289	50
3177	3448	63
3177	3445	15
3177	3444	30
3443	3177	2888
3177	3442	40
699	5189	26
3177	3480	25
3177	3481	27
3177	3482	25
3177	3483	20
699	5186	38
3177	3484	43
151	5271	100
3177	3485	29
2625	2983	25
2625	2981	24
1591	4235	25
1591	4234	38
1591	4237	100
2625	2988	27
1591	4236	13
2625	2985	23
2625	2986	20
1591	4238	19
2625	2978	24
3177	3476	27
3177	3475	25
699	5192	21
3177	3477	50
3177	3479	27
3177	3470	32
3177	3473	23
3177	3474	43
3177	3471	40
3177	3472	50
151	5261	100
2625	2972	30
1591	4243	13
1591	4249	19
1591	4248	60
2625	2977	23
5502	2357	2863
1120	5796	18
1120	5799	43
1591	4251	30
3177	3467	25
3177	3466	60
3177	3465	27
3177	3464	29
3177	3469	23
3177	3468	25
129	4322	63
129	4323	25
287	2436	40
129	4320	27
129	4321	14
5657	5660	55
287	2438	32
1120	5816	14
5657	5661	56
1120	5813	36
5657	5662	55
5657	5663	52
129	4328	13
5657	5664	8
129	4326	32
1591	4196	75
1120	5810	56
1591	4195	100
5657	5667	41
129	4325	14
5657	5659	33
1389	5402	67
1389	5401	38
287	2432	15
287	2430	25
2386	5010	13
638	305	2863
129	4310	42
129	4311	16
1360	1859	2863
287	2425	25
5657	5670	69
5657	5671	23
287	2427	25
287	2428	18
1120	5828	33
287	2429	23
5657	5674	33
129	4317	14
1591	4183	23
129	4318	14
5657	5672	25
129	4319	27
1120	5824	23
5657	5678	55
129	4313	11
129	4314	78
129	4315	26
1120	5820	15
1120	5821	29
1591	4177	38
2386	5007	43
287	2420	20
2386	5023	60
129	4340	13
287	2417	40
129	4341	35
1360	1889	38
287	2415	19
287	2416	23
129	4344	29
287	2413	21
2386	5020	25
129	4345	58
129	4342	46
129	4343	46
287	2412	19
129	4348	30
129	4349	14
129	4346	15
1591	4175	33
287	2419	20
1360	1883	38
287	2410	40
4491	5795	38
1120	5804	25
2386	5037	20
287	2405	20
1120	5805	17
4491	5797	33
1120	5806	41
4491	5796	30
287	2407	10023
129	4331	72
609	2800	38
129	4333	64
287	2402	38
287	2403	47
129	4335	13
1591	4165	50
609	2804	43
129	4337	14
1591	4163	50
129	4338	38
1591	4162	75
129	4339	38
1591	4161	43
4491	5798	50
609	2807	19
1872	1360	2863
287	2409	25
1120	5803	21
1591	4157	20
1120	5856	45
1120	5854	21
1120	5851	16
4491	5782	43
4491	5780	43
609	2831	69
4491	5785	30
4491	5783	43
151	5322	100
4491	5784	86
1120	5861	46
609	2829	43
4491	5778	46
4491	5779	60
1120	5862	18
609	2826	27
151	5338	75
4397	4341	50
4398	4341	50
4491	5773	33
1360	1897	2863
151	5334	43
151	5335	100
151	5330	60
151	5332	150
3085	5499	38
3085	5495	75
3085	5498	50
129	4305	16
609	2859	27
2386	5062	50
609	2858	25
129	4309	38
129	4306	14
4491	5763	50
609	2851	20
2376	3996	8
151	5300	100
151	5306	150
4491	5760	38
1120	5841	25
4491	5759	60
1120	5843	20
1120	5845	25
1120	5844	14
151	5316	14
609	2845	30
151	5317	100
1120	5850	25
1389	5484	38
1389	5481	11
3085	5462	23
1389	5480	67
4004	1696	2863
4370	4341	60
3031	5144	75
1389	5488	75
4371	4341	60
1389	5486	67
3031	5148	14
1389	5485	13
4367	4341	33
4366	4341	30
4365	4341	25
3616	5430	17
4364	4341	60
4491	5740	26
3031	5153	20
1219	2950	2863
4369	4341	64
4491	5741	50
3031	5152	30
3085	5472	86
3085	5458	38
3085	5456	40
1389	5472	43
3085	5453	60
3085	5454	25
1389	5479	38
1389	5474	38
4362	4341	30
4363	4341	43
1389	5476	50
4353	4341	27
4356	4341	60
129	4397	14
129	4398	14
4358	4341	24
129	4395	21
4357	4341	53
129	4396	26
1375	3297	43
3085	5461	50
4491	5739	33
4491	5738	50
1375	3292	13
1375	3291	55
3085	5484	38
1696	4026	38
4491	5729	33
1389	5461	50
1696	4021	75
4395	4341	50
287	2496	43
4396	4341	36
287	2498	29
4394	4341	27
3031	5126	23
4391	4341	30
3031	5125	75
4392	4341	30
4390	4341	27
287	2493	43
609	2893	38
1219	2972	60
3031	5130	75
4389	4341	23
287	2499	11
4388	4341	67
1219	2977	10000
4386	4341	33
4491	5726	60
4491	5725	30
4491	5728	60
5492	3085	2863
1219	2970	2863
3085	5476	50
3085	5479	38
3031	5119	60
1389	5450	33
4382	4341	36
287	2487	14
1389	5453	20
4383	4341	30
287	2486	20
4385	4341	38
287	2484	21
1389	5454	50
3031	5112	60
287	2483	25
3031	5111	75
1389	5456	20
287	2481	23
4381	4341	30
287	2480	43
1389	5458	38
1219	2983	43
4376	4341	60
4375	4341	30
287	2488	47
4491	5715	43
4491	5714	60
1219	2981	15
3085	5481	33
4491	5710	60
3085	5480	67
287	2470	25
1389	5448	43
287	2471	23
1389	5445	17
129	4370	15
287	2472	21
3085	5427	75
287	2473	21
1219	2903	17
1219	2904	50
1389	5444	38
5429	3085	2863
1389	5441	43
3085	5428	38
1219	2906	33
3085	5422	33
1389	5440	38
3085	5425	33
5421	3085	2863
3799	3920	60
4491	5700	43
129	4369	38
3799	3917	60
3799	3919	25
3031	5194	60
129	4365	14
1219	2911	12
3031	5193	75
129	4364	15
129	4367	16
3031	5191	23
129	4360	16
3031	5196	60
129	4363	38
3031	5195	43
129	4362	15
287	2460	23
3031	5178	38
1389	5436	50
1389	5430	14
287	2465	43
3085	5416	30
287	2462	23
287	2463	23
3085	5414	50
3085	5412	23
1483	3598	32
3799	3904	46
129	4358	69
3799	3903	27
129	4357	22
1483	3596	16
129	4356	15
3031	5183	60
287	2467	23
3031	5182	75
287	2466	32
129	4352	15
1389	5428	38
129	4351	27
1389	5427	75
3031	5186	33
3085	5449	33
4351	4341	50
3085	5448	64
287	2452	30
1389	5422	33
287	2453	20
1219	2927	50
287	2454	17
1389	5425	33
3031	5169	18
129	4390	14
3031	5166	75
3031	5167	38
129	4392	15
3085	5441	43
1483	3591	50
3085	5445	17
1483	3585	20
1483	3587	50
5685	5657	19
3085	5450	33
1360	1840	43
4348	4341	30
5657	5681	30
4349	4341	55
129	4382	51
4346	4341	60
3031	5174	50
129	4385	12
1389	5416	2893
1360	1844	50
4344	4341	27
287	2456	14
4345	4341	56
3031	5171	38
129	4386	16
287	2455	23
4341	4342	31
129	4389	26
287	2458	20
4343	4341	38
129	4388	75
287	2457	21
287	2442	21
287	2443	35
1219	2939	8
1389	5410	67
1389	5412	46
1389	5414	50
3085	5432	38
3085	5436	50
5434	3085	2863
1483	3582	38
5698	5657	30
5697	5657	25
5696	5657	23
5690	5657	18
1389	5405	50
287	2449	32
129	4371	15
1360	1838	2863
287	2447	30
287	2446	21
129	4376	12
287	2445	25
287	2444	23
1483	3777	33
2357	5655	30
1483	3773	43
3383	5143	33
3085	5635	50
151	5193	150
151	5194	100
151	5195	60
151	5196	100
1375	3108	33
3085	5632	43
3085	5633	50
151	5191	27
638	2142	25
638	2141	60
638	2144	18
638	2140	60
1483	3785	55
1483	3786	43
2357	5664	19
1483	3784	50
1375	3114	43
1375	3115	43
151	5186	43
3616	5250	18
3085	5649	50
151	5182	150
638	2138	100
151	5183	100
3085	5645	35
1483	3792	27
3085	5643	43
3085	5640	29
1483	3795	23
2357	5672	43
1483	3798	33
1483	3799	67
5613	3085	2863
3085	5614	43
699	5241	43
3085	5619	25
638	2164	2888
638	2163	21
638	2167	25
3085	5611	26
3085	5612	23
2357	5680	38
638	2153	25
3085	5622	43
638	2159	43
3085	5620	32
2357	5691	50
1483	3737	75
1483	3733	43
1483	3734	25
1483	3731	50
1389	5495	38
638	2103	46
638	2105	15
1389	5498	50
638	2106	13
1389	5499	38
1483	3749	33
1483	3748	50
1483	3747	19
1219	2891	75
1483	3742	43
3085	5601	38
3031	5208	43
3085	5604	50
3085	5603	50
3085	5602	38
129	4196	14
129	4195	15
129	4198	14
1483	3750	38
1483	3753	86
1483	3755	50
1483	3757	15
699	5203	30
638	2123	13
3383	5158	60
3031	5216	50
3031	5215	43
117	5713	2863
1375	3125	38
1219	2874	43
3383	5153	23
1483	3768	43
1483	3766	25
1483	3765	43
638	2110	27
638	2114	30
638	2119	23
3031	5228	38
3031	5221	75
2221	4598	33
151	5111	150
151	5112	100
151	5110	150
3177	3562	20
1120	5652	19
1120	5650	25
1120	5644	23
1120	5645	38
1120	5643	23
151	5119	100
3177	3554	43
3177	3557	40
3177	3558	23
3177	3559	63
3177	3551	53
3177	3550	27
1120	5640	33
3177	3549	40
1120	5637	25
1120	5638	25
1120	5634	33
3177	3543	25
3177	3544	38
1483	3708	21
1483	3709	60
3177	3542	27
1120	5639	46
3177	3548	20
1483	3704	43
3177	3545	46
1483	3705	43
3177	3546	27
151	5130	150
3177	3540	27
1120	5670	52
5709	5657	33
1120	5674	25
1120	5673	15
5705	5657	23
1120	5672	20
1120	5671	19
1120	5667	72
1120	5664	15
5712	5657	25
3177	3539	57
1483	3713	55
3177	3534	50
1483	3716	60
3177	3535	27
3177	3533	25
1591	4106	60
1120	5661	47
1120	5660	21
1120	5663	35
1120	5662	72
5700	5657	27
1120	5653	46
1120	5654	15
1120	5655	11
1120	5656	21
1120	5657	63
1483	3722	60
3177	3527	24
1120	5659	25
3177	3528	23
3177	3525	50
151	5125	150
1483	3725	38
3177	3526	20
3383	5192	23
1483	3727	67
3383	5191	27
3177	3524	19
151	5126	27
3177	3520	29
2357	5607	60
1120	5696	19
1591	4114	150
1591	4116	150
151	5153	23
151	5152	38
4491	5594	43
3177	3596	13
4491	5593	30
3177	3598	25
4491	5596	50
4491	5597	60
1120	5685	16
1120	5681	23
1591	4126	16
699	5297	22
3177	3591	27
151	5144	150
3177	3594	27
699	5293	33
699	5294	100
3177	3592	27
3177	3588	27
3177	3587	27
3177	3585	45
151	5148	15
3177	3589	43
1120	5679	19
1120	5676	20
1591	4131	50
1120	5678	64
1591	4137	23
1591	4139	20
1591	4134	60
2221	4507	43
3177	3581	27
151	5174	75
3177	3582	46
151	5171	50
151	5178	50
3177	3579	27
3177	3574	25
1591	4140	13
1591	4141	100
1591	4143	43
2357	5634	30
1591	4149	13
3177	3573	25
3177	3570	25
151	5167	50
151	5166	150
151	5169	20
3177	3568	27
3177	3566	25
3177	3565	25
3177	3564	25
3177	3563	25
1120	5698	23
1591	4153	43
1120	5697	20
1591	4154	43
1591	4151	38
2357	5645	25
1591	4150	19
5764	5657	27
609	2937	67
129	4228	29
129	4226	23
5760	5657	50
609	2938	33
129	4229	29
609	2939	22
287	2538	17
129	4220	29
287	2539	55
4491	5685	25
287	2536	43
4491	5684	43
129	4223	14
287	2532	25
4491	5680	33
129	4222	16
4491	5690	23
287	2530	25
2499	4086	17
2499	4085	17
2499	4084	27
2499	4082	17
5777	5657	64
5778	5657	88
129	4215	15
5773	5657	23
129	4218	26
287	2529	23
5774	5657	21
609	2928	75
129	4219	14
4491	5679	33
287	2525	19
4491	5673	69
2386	5158	50
4491	5676	75
4491	5675	60
287	2528	38
4491	5670	14
4491	5672	38
609	2921	33
4491	5671	33
129	4213	14
287	2524	32
2499	4076	17
2499	4079	16
2499	4072	14
2499	4074	41
1591	4037	60
5769	5657	33
2499	4071	30
1591	4071	75
5783	5657	27
129	4207	21
609	2917	38
129	4208	14
5786	5657	33
1591	4074	50
5788	5657	33
129	4203	14
129	4204	71
609	2911	20
129	4202	15
129	4200	33
287	2555	15
287	2553	30
287	2552	23
287	2551	23
1389	5521	38
287	2550	23
1389	5520	43
1591	4061	33
609	2908	27
5799	5657	55
1591	4066	21
609	2903	27
1120	5700	21
287	2543	17
1120	5709	25
4491	5691	86
287	2544	43
4491	5694	60
1389	5508	43
4491	5693	60
609	2900	23
5791	5657	33
4491	5696	33
1120	5705	19
1389	5506	50
4491	5695	60
287	2548	21
287	2549	64
1389	5504	40
4491	5697	38
2499	4098	44
1389	5513	43
287	2540	41
1389	5510	33
287	2542	38
287	2541	56
2499	4090	15
2499	4092	15
1591	4057	60
2499	4095	14
2499	4097	17
2499	4096	27
4491	5642	60
2386	5189	13
1120	5719	40
4491	5643	50
3177	3501	27
4491	5640	15
1120	5717	21
3177	3503	46
609	2977	12
3177	3500	25
1591	4096	50
1591	4097	150
1591	4098	27
4491	5649	27
609	2978	13
1120	5715	21
4491	5644	50
4491	5645	36
1120	5712	20
5717	5657	55
5719	5657	50
2499	4047	14
2499	4048	17
2499	4046	17
609	2960	23
3177	3514	25
3177	3513	21
4491	5632	50
3177	3512	25
3177	3510	27
609	2966	25
5733	5657	75
1120	5722	23
4491	5633	60
1120	5724	41
4491	5634	27
1591	4084	50
4491	5635	60
1120	5725	35
2499	4031	17
5724	5657	47
5725	5657	43
2499	4036	17
2499	4037	29
2499	4038	15
2499	4032	17
151	5208	60
609	2953	43
287	2511	25
287	2510	20
4491	5664	19
4491	5665	43
1360	1789	27
1120	5739	38
4491	5663	32
287	2514	33
4491	5666	38
5740	5657	33
4491	5667	50
287	2518	53
1120	5733	40
5745	5657	33
1120	5731	25
2499	4060	16
1120	5740	20
5739	5657	23
2499	4063	30
2499	4061	36
2499	4067	41
2499	4066	20
151	5216	75
4491	5652	67
2386	5178	43
151	5215	60
4491	5655	14
1120	5745	25
2499	4050	15
2499	4051	14
2499	4052	38
2499	4053	11
2499	4055	14
2499	4056	23
2499	4057	14
2499	4059	15
2499	4004	58
2499	4003	12
1389	5585	46
1389	5584	67
3031	5244	23
1389	5589	38
3031	5243	60
1389	5581	50
4491	5604	60
4491	5601	43
4491	5600	33
4491	5603	60
4491	5602	43
1219	2851	27
3031	5250	16
3031	5251	50
1389	5574	100
3031	5239	50
1389	5577	50
3085	5596	43
5597	3085	2913
3616	5308	75
3031	5240	21
3031	5241	38
129	4294	16
129	4295	15
129	4298	14
4197	5453	2863
2499	4021	15
129	4292	15
2499	4026	50
1219	2829	30
3085	5589	38
3085	5585	23
3616	5314	150
4491	5627	60
4491	5629	50
2499	4018	35
3031	5271	60
1375	3185	50
1375	3184	30
129	4284	29
129	4285	40
4491	5620	17
1375	3187	27
3031	5255	43
2499	4013	13
3031	5257	75
3031	5256	60
1389	5596	43
3031	5258	60
1389	5598	50
1389	5597	50
3085	5579	14
4491	5619	27
1389	5594	38
3085	5577	50
3085	5574	33
4491	5614	50
3085	5581	50
4491	5612	75
4491	5611	27
4491	5617	50
609	2989	13
4491	5615	60
2499	4009	29
129	4278	15
609	2988	30
4197	5432	2863
609	2985	25
129	4276	30
2499	4008	15
129	4277	14
3031	5261	60
129	4274	15
1375	3177	20
129	4275	62
1375	3176	13
3616	5322	100
129	4272	15
3085	5562	55
3085	5561	43
638	2176	43
3085	5563	33
3085	5565	43
638	2179	43
3085	5569	25
287	2573	25
287	2574	43
287	2575	40
3031	5289	38
1389	5546	67
3031	5287	60
287	2571	21
3031	5297	11
3031	5296	30
129	4261	58
129	4264	30
2386	5100	100
3031	5293	30
129	4266	14
287	2577	23
129	4265	26
1360	1725	19
3031	5291	75
3031	5290	75
638	2181	2963
3085	5552	33
3085	5551	18
3085	5550	23
3085	5557	50
3085	5555	43
3085	5554	50
287	2563	26
287	2564	23
287	2561	25
3085	5558	75
1389	5532	21
1389	5533	43
1389	5536	43
3031	5284	50
1389	5527	23
1360	1713	50
3031	5283	33
3616	5343	7
129	4251	44
1389	5529	50
1360	1711	50
287	2569	25
1389	5528	8
3031	5282	75
3031	5281	23
129	4259	14
1483	3696	30
638	2195	43
1389	5561	43
3085	5546	33
638	2198	75
287	2590	21
1389	5569	25
3085	5548	19
287	2594	23
1360	1707	6
287	2595	25
1389	5565	43
287	2596	30
1389	5562	27
287	2597	56
1389	5563	33
287	2599	33
129	4243	45
129	4242	13
129	4248	55
129	4247	14
129	4249	73
3085	5533	43
3085	5532	64
1389	5550	2909
1389	5555	43
287	2580	48
1389	5558	38
1389	5551	18
3085	5536	43
1389	5554	50
129	4235	62
129	4234	36
287	2588	23
129	4231	35
1389	5548	38
129	4238	55
129	4237	30
4816	2189	2863
129	4236	37
1389	5158	33
638	2001	50
1389	5153	35
638	2003	21
1389	5154	38
1483	3880	38
1389	5152	25
1483	3881	50
1483	3874	38
2357	5354	75
1483	3876	38
1483	3877	55
1375	3011	17
3299	3177	43
2357	5350	23
3295	3177	19
1389	5166	50
3296	3177	27
1389	5167	30
3297	3177	25
3298	3177	19
1389	5169	16
3291	3177	38
4675	2189	2863
3292	3177	21
3293	3177	50
3290	3177	64
3085	5700	38
1483	3892	8
699	5316	13
1483	3890	30
2357	5366	75
2357	5368	18
1483	3888	50
1483	3887	46
1375	3025	13
3289	3177	23
2357	5360	27
3288	3177	25
5717	3085	2863
1375	3029	38
3085	5716	43
1375	3028	25
699	5343	13
699	5340	50
3085	5710	50
1389	5130	50
699	5346	60
2357	5329	25
2357	5328	50
1483	3854	40
1483	3856	14
1483	3850	20
1483	3851	27
1375	3030	33
1483	3857	27
1483	3859	50
1375	3038	23
1389	5148	13
3085	5729	30
3085	5728	50
3085	5726	50
1389	5144	50
1389	5146	38
699	5339	75
1389	5143	46
699	5334	75
2357	5346	50
2357	5347	43
1483	3865	32
2357	5343	7
2357	5341	60
1483	3868	50
1389	5194	43
638	2042	50
1389	5193	50
638	2045	21
1389	5192	18
1389	5191	80
1389	5198	2863
638	2046	75
1389	5196	43
3085	5733	33
1389	5195	33
3265	3177	27
3264	3177	25
3262	3177	64
609	2590	38
3261	3177	20
3085	5738	43
3085	5739	30
3257	3177	25
2357	5316	13
638	2050	33
699	5359	60
3085	5740	50
638	2032	43
3251	3177	46
699	5350	25
3254	3177	53
3253	3177	50
3248	3177	27
3249	3177	27
609	2599	25
3244	3177	27
3245	3177	40
3246	3177	21
3247	3177	21
2357	5323	13
2357	5326	16
1389	5174	38
638	2021	50
638	2020	86
1389	5171	30
3283	3177	27
699	5386	24
3282	3177	64
699	5385	15
3281	3177	43
699	5387	55
3287	3177	27
5757	3085	2863
3383	5012	9
3285	3177	21
1389	5178	30
699	5383	23
3279	3177	21
3278	3177	27
1483	3897	50
1483	3898	67
1483	3893	23
1389	5186	27
1389	5183	43
1389	5182	50
3270	3177	52
699	5377	38
3272	3177	60
3273	3177	56
699	5372	33
3275	3177	38
3266	3177	25
3267	3177	46
3268	3177	27
3269	3177	27
1120	5599	25
4664	4586	18
3219	3177	27
4666	4586	60
3216	3177	40
3215	3177	53
3218	3177	56
3217	3177	27
3212	3177	25
3211	3177	27
3213	3177	50
1163	4926	10
3221	3177	32
4671	4586	86
1120	5593	35
1120	5590	20
1591	4018	17
1120	5596	23
1120	5595	23
1163	4910	33
1591	4032	150
1120	5579	44
1120	5578	20
4677	4586	43
4676	4586	13
3206	3177	68
3205	3177	20
1483	3805	30
3204	3177	35
1163	4917	64
3202	3177	46
1483	3809	30
3200	3177	27
699	5392	33
3210	3177	25
699	5397	20
4685	4586	33
4683	4586	55
4682	4586	100
1591	4026	38
4680	4586	75
1120	5586	23
4586	4643	60
4586	4644	50
4586	4645	75
1120	5569	17
4586	4648	75
1163	4943	23
1163	4944	23
1163	4945	50
3233	3177	40
1163	4946	20
3236	3177	27
3235	3177	25
3239	3177	20
3240	3177	43
3241	3177	27
3242	3177	17
4586	4652	60
4659	4586	100
1163	4932	30
1120	5555	18
1163	4933	23
4586	4658	33
3224	3177	53
3226	3177	16
3231	3177	27
3232	3177	46
3230	3177	50
1591	4004	30
1120	5562	53
1120	5564	25
4663	4586	75
151	5499	75
151	5498	150
287	2702	17
4586	4628	60
3383	5085	50
3383	5088	30
4586	4624	100
4586	4627	150
4586	4621	100
287	2707	63
4586	4620	50
287	2705	23
1483	3831	33
287	2706	20
1120	5548	68
5828	5657	40
4586	4630	43
5824	5657	30
1120	5552	40
1120	5551	52
1120	5550	16
151	5495	75
287	2712	21
1483	3846	23
287	2713	24
287	2715	20
287	2710	35
4586	4638	60
1120	5532	30
1120	5533	23
1120	5534	40
5820	5657	18
1483	3841	10
287	2717	23
287	2718	15
4586	4631	100
4586	4640	38
4586	4641	100
1120	5540	43
5813	5657	10
151	5480	60
151	5481	13
2221	4676	13
151	5484	75
151	5479	75
1483	3816	19
151	5476	150
1483	3814	55
1120	5528	43
1483	3812	18
1120	5525	83
4586	4600	75
1120	5524	25
5810	5657	46
4586	4604	150
5804	5657	33
5803	5657	27
5806	5657	47
5805	5657	40
1163	4909	33
151	5472	100
4586	4619	50
4586	4617	150
1120	5519	25
1483	3825	25
1483	3827	23
129	4504	38
1120	5514	25
1120	5515	23
1120	5516	23
1483	3822	53
1120	5517	25
4586	4616	100
1120	5510	40
4586	4615	75
4586	4614	33
129	4502	16
129	4503	16
129	4509	13
151	5461	150
151	5563	60
151	5562	43
151	5561	100
5856	5657	71
1961	2956	20
1961	2958	19
1961	2952	18
1961	2954	20
5862	5657	21
129	4527	30
1120	5614	23
5861	5657	60
287	2639	23
129	4525	41
1120	5612	32
129	4524	15
1120	5611	62
1120	5610	75
2386	5283	38
151	5569	38
287	2638	30
2386	5287	75
1120	5619	50
287	2636	14
2386	5289	43
151	5565	100
287	2635	25
1120	5617	47
151	5574	60
1961	2966	15
129	4519	13
1961	2972	35
129	4516	14
287	2629	16
1120	5625	25
1961	2973	21
1961	2970	40
1961	2971	16
129	4517	15
129	4512	38
1120	5621	25
129	4511	63
1120	5620	12
129	4513	27
1120	5622	23
287	2623	56
287	2625	35
151	5577	150
1961	2975	32
1961	2977	45
1961	2976	21
1961	2979	19
1961	2978	56
129	4547	15
5841	5657	33
129	4545	21
1961	2981	56
1961	2983	16
287	2617	18
287	2614	13
609	2614	17
129	4543	14
151	5548	25
287	2612	25
129	4542	19
287	2611	21
129	4541	15
151	5546	60
287	2610	43
609	2611	38
129	4540	27
151	5550	33
1961	2988	50
1961	2987	20
1961	2986	27
1961	2985	30
5845	5657	33
1961	2989	19
1961	2990	17
129	4533	35
1120	5601	21
1120	5600	56
5851	5657	19
129	4538	41
1120	5602	43
1961	2992	21
287	2609	31
1961	2993	19
129	4539	16
287	2608	25
151	5554	150
151	5555	13
287	2605	23
129	4530	30
151	5558	75
129	4532	53
129	4531	17
2221	4717	100
1961	2998	38
287	2674	21
151	5527	33
287	2677	38
129	4565	33
129	4562	16
287	2675	19
287	2676	20
129	4560	29
151	5521	75
287	2679	46
151	5520	100
4586	4599	75
129	4569	43
129	4566	15
151	5529	150
4592	4586	33
4590	4586	75
4586	4596	50
4586	4597	38
4586	4595	75
2386	5249	100
2386	5248	60
287	2660	25
151	5536	100
287	2665	33
1163	4969	21
2386	5251	60
129	4554	26
287	2667	18
1163	4967	9
151	5532	30
287	2668	23
151	5533	100
129	4559	29
4589	4586	60
4588	4586	30
4587	4586	75
1163	4980	10
287	2651	18
287	2650	14
129	4590	15
129	4582	14
129	4580	26
287	2657	20
151	5504	27
129	4584	15
1163	4975	46
151	5508	100
1163	4974	30
129	4588	83
4977	1163	2923
129	4589	14
151	5506	150
1163	4970	33
151	5510	60
287	2646	20
129	4570	52
129	4571	50
287	2642	18
129	4574	16
151	5513	100
129	4576	56
129	4577	10000
129	4579	62
1163	4983	40
638	2083	60
3085	5670	39
638	2084	100
638	2081	75
638	2080	46
609	2680	17
1389	5200	14
3085	5665	38
638	2079	43
3085	5664	18
3085	5667	16
3085	5666	33
3085	5661	46
3085	5660	38
3085	5663	15
638	2077	2863
638	2094	50
638	2092	18
129	4597	50
129	4596	27
129	4595	15
129	4593	26
129	4592	60
129	4591	16
3085	5656	38
3085	5655	41
3085	5654	21
638	2088	43
3085	5690	43
3085	5691	38
287	2698	20
287	2693	25
287	2696	12
287	2691	21
287	2692	75
638	2053	21
3085	5685	46
3085	5684	38
638	2059	20
638	2074	29
5680	3085	2893
3085	5681	43
609	2687	27
609	2686	27
287	2688	35
2357	5296	60
287	2687	35
287	2686	35
1961	2906	57
287	2684	23
1961	2908	16
287	2682	14
3085	5679	30
287	2683	25
287	2680	43
287	2681	25
2386	5228	43
609	2692	17
3085	5673	21
3085	5672	33
1961	2900	14
638	2064	60
3085	5676	67
1961	2904	33
1961	2903	60
2357	5283	33
1375	3062	10
609	2638	64
1375	3060	15
1961	2914	19
1389	5241	30
1961	2912	19
1389	5240	38
1961	2911	16
1961	2919	18
1389	5244	20
1961	2917	19
1389	5243	43
1375	3054	38
609	2623	12
609	2621	38
3616	5685	33
1961	2923	38
3085	5697	33
1961	2925	63
1961	2926	35
3085	5696	30
1961	2920	18
3085	5694	50
1961	2922	20
1389	5237	13
1389	5239	38
1961	2927	17
1961	2928	30
1961	2940	20
1961	2933	20
1961	2930	43
1961	2931	46
117	5443	2863
1961	2937	35
1961	2934	20
1389	5223	43
1961	2939	49
1389	5221	50
1389	5228	30
609	2642	22
1389	5208	33
609	2645	43
2357	5255	43
1961	2950	21
1961	2946	20
1389	5212	43
1389	5215	67
1389	5216	38
1055	958	25
3085	5832	43
1054	958	15
1389	5250	14
1389	5251	38
1059	958	22
1057	958	13
1389	5258	43
1389	5259	16
1389	5256	43
1389	5257	50
1389	5255	67
1483	3974	23
1483	3977	15
1483	3976	50
2357	5454	30
1062	958	55
1061	958	13
3085	5843	33
1389	5261	43
1483	3990	30
1067	958	13
699	5456	25
3085	5844	40
1072	958	35
1483	3983	60
1073	958	13
1389	5271	43
1036	958	12
1034	958	12
1389	5274	19
1033	958	13
1031	958	11
3085	5812	18
3085	5813	11
3085	5816	38
4707	4586	50
4708	4586	38
2189	4538	2863
4705	4586	75
4703	4586	75
1040	958	23
1483	3993	30
4701	4586	33
2357	5474	50
4702	4586	120
4700	4586	100
1483	3996	15
1483	3999	30
1047	958	22
1389	5281	20
1389	5282	50
3085	5821	20
1389	5283	55
3085	5820	21
1389	5284	38
1389	5287	43
3085	5823	50
1389	5289	30
3085	5828	25
3085	5826	30
2189	4547	2863
2357	5480	43
4719	4586	100
4712	4586	43
2357	5485	14
2357	5486	86
4714	4586	100
2357	5488	100
4711	4586	120
1389	5297	10
1389	5296	75
958	1010	12
1120	5497	21
1015	958	35
1120	5492	25
1389	5293	25
1389	5291	50
1014	958	30
1389	5290	50
2357	5412	27
2357	5410	86
3177	3398	25
3177	3399	27
3177	3391	25
3177	3390	46
1029	958	33
3177	3393	44
3177	3395	28
3177	3394	27
3177	3397	27
3177	3396	23
1021	958	13
1022	958	13
1120	5485	31
1120	5483	43
1120	5482	47
1120	5481	64
1027	958	13
1120	5479	43
1120	5478	25
3177	3387	21
3177	3388	16
3177	3389	69
3616	5497	75
3177	3386	24
3085	5855	43
699	5481	13
3177	3385	27
3085	5856	21
3177	3384	27
3177	3383	27
3177	3382	23
3177	3381	50
3177	3380	27
2357	5427	50
3085	5851	46
[truncated: 998,000+ more rows]
