# Supplementary material for: Modular Biological Function Is Most Effectively Captured by Combining Molecular Interaction Data Types
Source: PLoS One. 2013 May 3;8(5):e62670. doi: 10.1371/journal.pone.0062670 (PMC3643936; doi:10.1371/journal.pone.0062670)
Supplement: File S5 — The 20 most accurately represented GO terms from each network and ontology. (XLS) [file pone.0062670.s008.xls]

## Sheet: PPI
Term ID	Description	MCC
Biological Process
GO:0016255	attachment of GPI anchor to protein	1
GO:0006506	GPI anchor biosynthetic process	0.894142
GO:0031145	anaphase-promoting complex-dependent proteasomal ubiquitin-dependent protein catabolic process	0.845154
GO:0000398	nuclear mRNA splicing, via spliceosome	0.843106
GO:0000377	RNA splicing, via transesterification reactions with bulged adenosine as nucleophile	0.838473
GO:0000375	RNA splicing, via transesterification reactions	0.820608
GO:0006505	GPI anchor metabolic process	0.815976
GO:0008614	pyridoxine metabolic process	0.815716
GO:0042819	vitamin B6 biosynthetic process	0.815716
GO:0042816	vitamin B6 metabolic process	0.815716
GO:0008615	pyridoxine biosynthetic process	0.815716
GO:0008380	RNA splicing	0.77075
GO:0008054	cyclin catabolic process	0.755929
GO:0046351	disaccharide biosynthetic process	0.729948
GO:0005992	trehalose biosynthetic process	0.729948
GO:0016138	glycoside biosynthetic process	0.729948
GO:0046390	ribose phosphate biosynthetic process	0.645497
GO:0019322	pentose biosynthetic process	0.645497
GO:0046391	5-phosphoribose 1-diphosphate metabolic process	0.645497
GO:0006015	5-phosphoribose 1-diphosphate biosynthetic process	0.645497
Molecular Function
GO:0003923	GPI-anchor transamidase activity	1
GO:0051010	microtubule plus-end binding	1
GO:0003825	alpha,alpha-trehalose-phosphate synthase (UDP-forming) activity	0.894427
GO:0004805	trehalose-phosphatase activity	0.894427
GO:0004749	ribose phosphate diphosphokinase activity	0.707107
GO:0016778	diphosphotransferase activity	0.707107
GO:0004802	transketolase activity	0.57735
GO:0017048	Rho GTPase binding	0.57735
GO:0015171	amino acid transmembrane transporter activity	0.54344
GO:0004739	pyruvate dehydrogenase (acetyl-transferring) activity	0.534522
GO:0046961	proton-transporting ATPase activity, rotational mechanism	0.520956
GO:0008198	ferrous iron binding	0.515929
GO:0030515	snoRNA binding	0.512118
GO:0019829	cation-transporting ATPase activity	0.508027
GO:0005275	amine transmembrane transporter activity	0.502716
GO:0004679	AMP-activated protein kinase activity	0.5
GO:0003688	DNA replication origin binding	0.484532
GO:0004298	threonine-type endopeptidase activity	0.472079
GO:0070003	threonine-type peptidase activity	0.472079
GO:0015193	L-proline transmembrane transporter activity	0.471405
Cellular Component
GO:0042765	GPI-anchor transamidase complex	1
GO:0005680	anaphase-promoting complex	0.845154
GO:0030532	small nuclear ribonucleoprotein complex	0.83615
GO:0005946	alpha,alpha-trehalose-phosphate synthase complex (UDP-forming)	0.816497
GO:0005762	mitochondrial large ribosomal subunit	0.780151
GO:0000315	organellar large ribosomal subunit	0.780151
GO:0005681	spliceosomal complex	0.769114
GO:0000502	proteasome complex	0.731953
GO:0044438	microbody part	0.72272
GO:0044439	peroxisomal part	0.72272
GO:0016602	CCAAT-binding factor complex	0.707107
GO:0042729	DASH complex	0.700941
GO:0005686	U2 snRNP	0.684653
GO:0005682	U5 snRNP	0.676746
GO:0034044	exomer complex	0.675758
GO:0031390	Ctf18 RFC-like complex	0.675341
GO:0005684	U2-type spliceosomal complex	0.66996
GO:0005688	U6 snRNP	0.66902
GO:0042579	microbody	0.658251
GO:0005777	peroxisome	0.658251

## Sheet: Genetic
Term ID	Description	MCC
Biological Process
GO:0015801	aromatic amino acid transport	0.534522
GO:0015827	tryptophan transport	0.534522
GO:0034354	de novo NAD biosynthetic process from tryptophan	0.423305
GO:0034627	de novo NAD biosynthetic process	0.423305
GO:0006296	nucleotide-excision repair, DNA incision, 5'-to lesion	0.408248
GO:0033683	nucleotide-excision repair, DNA incision	0.408248
GO:0044088	regulation of vacuole organization	0.383533
GO:0032889	regulation of vacuole fusion, non-autophagic	0.383533
GO:0019933	cAMP-mediated signaling	0.364035
GO:0019935	cyclic-nucleotide-mediated signaling	0.364035
GO:0032447	protein urmylation	0.363912
GO:0032366	intracellular sterol transport	0.342997
GO:0045016	mitochondrial magnesium ion transport	0.333333
GO:0006486	protein amino acid glycosylation	0.332211
GO:0070085	glycosylation	0.332211
GO:0043413	macromolecule glycosylation	0.332211
GO:0006635	fatty acid beta-oxidation	0.331754
GO:0009062	fatty acid catabolic process	0.331754
GO:0006487	protein amino acid N-linked glycosylation	0.330455
GO:0009101	glycoprotein biosynthetic process	0.323723
Molecular Function
GO:0004634	phosphopyruvate hydratase activity	0.666271
GO:0070283	radical SAM enzyme activity	0.632456
GO:0008943	glyceraldehyde-3-phosphate dehydrogenase activity	0.576894
GO:0004365	glyceraldehyde-3-phosphate dehydrogenase (phosphorylating) activity	0.576894
GO:0015196	L-tryptophan transmembrane transporter activity	0.534522
GO:0034737	ergosterol O-acyltransferase activity	0.5
GO:0004114	3',5'-cyclic-nucleotide phosphodiesterase activity	0.5
GO:0004115	3',5'-cyclic-AMP phosphodiesterase activity	0.5
GO:0034736	cholesterol O-acyltransferase activity	0.5
GO:0004772	sterol O-acyltransferase activity	0.5
GO:0034738	lanosterol O-acyltransferase activity	0.5
GO:0004112	cyclic-nucleotide phosphodiesterase activity	0.407601
GO:0047935	glucose 1-dehydrogenase (NADP+) activity	0.392232
GO:0047936	glucose 1-dehydrogenase activity	0.392232
GO:0050839	cell adhesion molecule binding	0.377964
GO:0004861	cyclin-dependent protein kinase inhibitor activity	0.377964
GO:0015173	aromatic amino acid transmembrane transporter activity	0.376917
GO:0004779	sulfate adenylyltransferase activity	0.333333
GO:0004450	isocitrate dehydrogenase (NADP+) activity	0.33254
GO:0016841	ammonia-lyase activity	0.332144
Cellular Component
GO:0000015	phosphopyruvate hydratase complex	0.576995
GO:0005952	cAMP-dependent protein kinase complex	0.446525
GO:0043529	GET complex	0.384366
GO:0000814	ESCRT II complex	0.365148
GO:0033588	Elongator holoenzyme complex	0.364024
GO:0016035	zeta DNA polymerase complex	0.353553
GO:0008623	chromatin accessibility complex	0.352682
GO:0000313	organellar ribosome	0.337591
GO:0005761	mitochondrial ribosome	0.337591
GO:0001401	mitochondrial sorting and assembly machinery complex	0.324443
GO:0033062	Rhp55-Rhp57 complex	0.294884
GO:0033061	DNA recombinase mediator complex	0.294884
GO:0017119	Golgi transport complex	0.29173
GO:0015630	microtubule cytoskeleton	0.284375
GO:0030870	Mre11 complex	0.270501
GO:0071162	CMG complex	0.261142
GO:0000811	GINS complex	0.261142
GO:0043596	nuclear replication fork	0.261142
GO:0030904	retromer complex	0.259975
GO:0005933	cellular bud	0.258595

## Sheet: Coregulation
Term ID	Description	MCC
Biological Process
GO:0045141	meiotic telomere clustering	0.516056
GO:0034397	telomere localization	0.516056
GO:0019346	transsulfuration	0.516056
GO:0030543	2-micrometer plasmid partitioning	0.447214
GO:0046323	glucose import	0.446622
GO:0006835	dicarboxylic acid transport	0.446622
GO:0050667	homocysteine metabolic process	0.399206
GO:0006490	oligosaccharide-lipid intermediate assembly	0.377264
GO:0051691	cellular oligosaccharide metabolic process	0.377264
GO:0001402	signal transduction involved in filamentous growth	0.35768
GO:0043243	positive regulation of protein complex disassembly	0.353553
GO:0006636	unsaturated fatty acid biosynthetic process	0.353553
GO:0045905	positive regulation of translational termination	0.353553
GO:0033559	unsaturated fatty acid metabolic process	0.353553
GO:0006452	translational frameshifting	0.353553
GO:0009092	homoserine metabolic process	0.336943
GO:0006481	C-terminal protein amino acid methylation	0.333333
GO:0015696	ammonium transport	0.332274
GO:0006111	regulation of gluconeogenesis	0.33201
GO:0033212	iron assimilation	0.326102
Molecular Function
GO:0004746	riboflavin synthase activity	0.534522
GO:0008169	C-methyltransferase activity	0.407753
GO:0005310	dicarboxylic acid transmembrane transporter activity	0.399091
GO:0008235	metalloexopeptidase activity	0.376819
GO:0008943	glyceraldehyde-3-phosphate dehydrogenase activity	0.364594
GO:0004365	glyceraldehyde-3-phosphate dehydrogenase (phosphorylating) activity	0.364594
GO:0004396	hexokinase activity	0.364152
GO:0008519	ammonium transmembrane transporter activity	0.364042
GO:0000293	ferric-chelate reductase activity	0.354453
GO:0016723	oxidoreductase activity, oxidizing metal ions, NAD or NADP as acceptor	0.354453
GO:0051998	protein carboxyl O-methyltransferase activity	0.353553
GO:0010340	carboxyl-O-methyltransferase activity	0.353553
GO:0003880	protein C-terminal carboxyl O-methyltransferase activity	0.353553
GO:0008536	Ran GTPase binding	0.352696
GO:0005086	ARF guanyl-nucleotide exchange factor activity	0.342997
GO:0004679	AMP-activated protein kinase activity	0.336985
GO:0015101	organic cation transmembrane transporter activity	0.336781
GO:0018456	aryl-alcohol dehydrogenase activity	0.336781
GO:0015343	siderophore-iron transmembrane transporter activity	0.333333
GO:0042927	siderophore transporter activity	0.333333
Cellular Component
GO:0005727	extrachromosomal circular DNA	0.408248
GO:0046821	extrachromosomal DNA	0.408248
GO:0000444	MIS12/MIND type complex	0.365148
GO:0000818	nuclear MIS12/MIND type complex	0.365148
GO:0031588	AMP-activated protein kinase complex	0.364332
GO:0030688	preribosome, small subunit precursor	0.314577
GO:0000313	organellar ribosome	0.297775
GO:0005761	mitochondrial ribosome	0.297775
GO:0030122	AP-2 adaptor complex	0.2881
GO:0030139	endocytic vesicle	0.2881
GO:0030669	clathrin-coated endocytic vesicle membrane	0.2881
GO:0030666	endocytic vesicle membrane	0.2881
GO:0030128	clathrin coat of endocytic vesicle	0.2881
GO:0045334	clathrin-coated endocytic vesicle	0.2881
GO:0070916	inositol phosphoceramide synthase complex	0.282843
GO:0005771	multivesicular body	0.271555
GO:0032777	Piccolo NuA4 histone acetyltransferase complex	0.26633
GO:0031228	intrinsic to Golgi membrane	0.256532
GO:0030173	integral to Golgi membrane	0.256532
GO:0030132	clathrin coat of coated pit	0.249004

## Sheet: Combined
Term ID	Description	MCC
Biological Process
GO:0043243	positive regulation of protein complex disassembly	0.816497
GO:0045905	positive regulation of translational termination	0.816497
GO:0006452	translational frameshifting	0.816497
GO:0010499	proteasomal ubiquitin-independent protein catabolic process	0.68313
GO:0000398	nuclear mRNA splicing, via spliceosome	0.633661
GO:0000377	RNA splicing, via transesterification reactions with bulged adenosine as nucleophile	0.63044
GO:0000375	RNA splicing, via transesterification reactions	0.609113
GO:0008380	RNA splicing	0.562111
GO:0000462	maturation of SSU-rRNA from tricistronic rRNA transcript (SSU-rRNA, 5.8S rRNA, LSU-rRNA)	0.501831
GO:0008054	cyclin catabolic process	0.501693
GO:0030490	maturation of SSU-rRNA	0.485269
GO:0051123	RNA polymerase II transcriptional preinitiation complex assembly	0.480737
GO:0000472	endonucleolytic cleavage to generate mature 5'-end of SSU-rRNA from (SSU-rRNA, 5.8S rRNA, LSU-rRNA)	0.478835
GO:0000393	spliceosomal conformational changes to generate catalytic conformation	0.473965
GO:0034471	ncRNA 5'-end processing	0.470549
GO:0000967	rRNA 5'-end processing	0.470549
GO:0000480	endonucleolytic cleavage in 5'-ETS of tricistronic rRNA transcript (SSU-rRNA, 5.8S rRNA, LSU-rRNA)	0.465284
GO:0000966	RNA 5'-end processing	0.462663
GO:0045721	negative regulation of gluconeogenesis	0.457914
GO:0009304	tRNA transcription	0.433013
Molecular Function
GO:0070003	threonine-type peptidase activity	0.780189
GO:0004298	threonine-type endopeptidase activity	0.780189
GO:0030515	snoRNA binding	0.606125
GO:0042171	lysophosphatidic acid acyltransferase activity	0.480384
GO:0004579	dolichyl-diphosphooligosaccharide-protein glycotransferase activity	0.474342
GO:0004576	oligosaccharyl transferase activity	0.474342
GO:0000384	first spliceosomal transesterification activity	0.473728
GO:0004825	methionine-tRNA ligase activity	0.471405
GO:0019788	NEDD8 ligase activity	0.471405
GO:0000171	ribonuclease MRP activity	0.456435
GO:0003872	6-phosphofructokinase activity	0.447214
GO:0033170	protein-DNA loading ATPase activity	0.433013
GO:0003689	DNA clamp loader activity	0.433013
GO:0000386	second spliceosomal transesterification activity	0.425844
GO:0004526	ribonuclease P activity	0.410259
GO:0008176	tRNA (guanine-N7-)-methyltransferase activity	0.408248
GO:0004679	AMP-activated protein kinase activity	0.408248
GO:0004739	pyruvate dehydrogenase (acetyl-transferring) activity	0.392232
GO:0000156	two-component response regulator activity	0.377328
GO:0008092	cytoskeletal protein binding	0.365775
Cellular Component
GO:0005839	proteasome core complex	0.707107
GO:0032040	small-subunit processome	0.683018
GO:0005681	spliceosomal complex	0.648138
GO:0005686	U2 snRNP	0.641284
GO:0000124	SAGA complex	0.628123
GO:0016592	mediator complex	0.622843
GO:0070847	core mediator complex	0.622843
GO:0042729	DASH complex	0.620774
GO:0005684	U2-type spliceosomal complex	0.616131
GO:0070461	SAGA-type complex	0.614037
GO:0005669	transcription factor TFIID complex	0.61073
GO:0030532	small nuclear ribonucleoprotein complex	0.606371
GO:0005682	U5 snRNP	0.59231
GO:0005688	U6 snRNP	0.58323
GO:0033263	CORVET complex	0.583039
GO:0030686	90S preribosome	0.580929
GO:0005762	mitochondrial large ribosomal subunit	0.545239
GO:0000315	organellar large ribosomal subunit	0.545239
GO:0000974	Prp19 complex	0.538518
GO:0030897	HOPS complex	0.534207
